# Supplementary material for: Handwashing and Ebola virus disease outbreaks: A randomized comparison of soap, hand sanitizer, and 0.05% chlorine solutions on the inactivation and removal of model organisms Phi6 and E. coli from hands and persistence in rinse water
Source: PLoS One. 2017 Feb 23;12(2):e0172734. doi: 10.1371/journal.pone.0172734 (PMC5322913; doi:10.1371/journal.pone.0172734)
Supplement: S1 Dataset — (XLS) [file pone.0172734.s001.xls]

## Sheet: Sheet1
subject_id	gender	race	organism	soil_load	hand_tested	round	code	palm_ph	web_ph	hw_log_reduction	rw_log_reduction	method	antimicrobials	sores	nail_length	handedness	rinsebagid	hw_colonies	hw_cfu_ml	hw_notes	rw_colonies	rw_cfu_ml	rw_notes	soap_allergy	beef_allergy	hand_abnormality	pregnant	mental_health	antibiotics	seasonal_allergy	seasonal_allergy_dx	asthma	asthma_dx	eczema	eczema_dx	hayfever	hayfever_dx	num_meds	med1_name	med1_freq	med2_name	med2_freq	med3_name	med3_freq	typical_hw	yesterday_hw	yesterday_soap	yesterday_hs	dishes_week
1	2	2	1	0	2	0	cleansing wash	4.77	5			CW	0	0	1	2								0	0	0	0	0	0	0		0		0		0		3	Cymbalta	3	Abilify	3	Wellbutrun	3	4	4	4	1	0
1	2	2	1	0	2	7	ctrl A	6.35	6.14	0		A	0	0	1	2		500	37500000					0	0	0	0	0	0	0		0		0		0		3	Cymbalta	3	Abilify	3	Wellbutrun	3	4	4	4	1	0
1	2	2	1	0	2	3	ctrl B	5.92	5.85	1.89144	0	B	0	0	1	2	1R.B	642	481500		93	46500000		0	0	0	0	0	0	0		0		0		0		3	Cymbalta	3	Abilify	3	Wellbutrun	3	4	4	4	1	0
1	2	2	1	0	2	4	HWWS	5.85	5.8	2.4045	-0.19587	SW	0	0	1	2	1R.SW	197	147750		146	73000000		0	0	0	0	0	0	0		0		0		0		3	Cymbalta	3	Abilify	3	Wellbutrun	3	4	4	4	1	0
1	2	2	1	0	2	8	ABHS	6.21	6.21	2.77989		HS	0	0	1	2		83	62250					0	0	0	0	0	0	0		0		0		0		3	Cymbalta	3	Abilify	3	Wellbutrun	3	4	4	4	1	0
1	2	2	1	0	2	2	HTH	5.83	7.75	2.05552	4.66745	T	0	0	1	2	1R.T	440	330000		0.5	1000		0	0	0	0	0	0	0		0		0		0		3	Cymbalta	3	Abilify	3	Wellbutrun	3	4	4	4	1	0
1	2	2	1	0	2	5	NaDCC	6.05	5.93	2.47366	4.66745	N	0	0	1	2	1R.N	168	126000		0.5	1000		0	0	0	0	0	0	0		0		0		0		3	Cymbalta	3	Abilify	3	Wellbutrun	3	4	4	4	1	0
1	2	2	1	0	2	1	Stab NaOCl	5.33	5.2	2.63078	4.66745	SN	0	0	1	2	1R.SN	117	87750		0.5	1000		0	0	0	0	0	0	0		0		0		0		3	Cymbalta	3	Abilify	3	Wellbutrun	3	4	4	4	1	0
1	2	2	1	0	2	6	Gen NaOCl	5.91	5.97	2.31515	4.66745	GN	0	0	1	2	1R.GN	242	181500		0.5	1000		0	0	0	0	0	0	0		0		0		0		3	Cymbalta	3	Abilify	3	Wellbutrun	3	4	4	4	1	0
1	2	2	1	1	1	0	cleansing wash	5.19	4.8			CW	0	0	1	2								0	0	0	0	0	0	0		0		0		0		3	Cymbalta	3	Abilify	3	Wellbutrun	3	4	4	4	1	0
1	2	2	1	1	1	8	ctrl A	6.27	6.5	0		A	0	0	1	2		686	51450000					0	0	0	0	0	0	0		0		0		0		3	Cymbalta	3	Abilify	3	Wellbutrun	3	4	4	4	1	0
1	2	2	1	1	1	1	ctrl B	5.33	5.4	2.81929	0	B	0	0	1	2	1R.B.SL	104	78000		320	160000000		0	0	0	0	0	0	0		0		0		0		3	Cymbalta	3	Abilify	3	Wellbutrun	3	4	4	4	1	0
1	2	2	1	1	1	2	HWWS	5.85	5.57	2.52883	0.483961	SW	0	0	1	2	1R.SW.SL	203	152250		105	52500000		0	0	0	0	0	0	0		0		0		0		3	Cymbalta	3	Abilify	3	Wellbutrun	3	4	4	4	1	0
1	2	2	1	1	1	4	ABHS	6.01	6	2.72573		HS	0	0	1	2		129	96750					0	0	0	0	0	0	0		0		0		0		3	Cymbalta	3	Abilify	3	Wellbutrun	3	4	4	4	1	0
1	2	2	1	1	1	7	HTH	6.39	6.47	8.01241	5.20412	T	0	0	1	2	1R.T.SL	0	0.5		0.5	1000		0	0	0	0	0	0	0		0		0		0		3	Cymbalta	3	Abilify	3	Wellbutrun	3	4	4	4	1	0
1	2	2	1	1	1	3	NaDCC	5.93	5.81	2.76814	4.90309	N	0	0	1	2	1R.N.SL	117	87750		1	2000		0	0	0	0	0	0	0		0		0		0		3	Cymbalta	3	Abilify	3	Wellbutrun	3	4	4	4	1	0
1	2	2	1	1	1	5	Stab NaOCl	5.79	5.8	3.22354	5.20412	SN	0	0	1	2	1R.SN.SL	41	30750		0.5	1000		0	0	0	0	0	0	0		0		0		0		3	Cymbalta	3	Abilify	3	Wellbutrun	3	4	4	4	1	0
1	2	2	1	1	1	6	Gen NaOCl	6.29	6.32	2.62148	5.20412	GN	0	0	1	2	1R.GN.SL	164	123000		0.5	1000		0	0	0	0	0	0	0		0		0		0		3	Cymbalta	3	Abilify	3	Wellbutrun	3	4	4	4	1	0
2	2	2	1	0	1	0	cleansing wash	4.41	5.08			CW	0		3	2								0	0	0	0	0	0	0		0		0		0		0							7	7	7	0	5
2	2	2	1	0	1	5	ctrl A	6.04	6.06	0		A	0		3	2		149	11175000					0	0	0	0	0	0	0		0		0		0		0							7	7	7	0	5
2	2	2	1	0	1	1	ctrl B	4.98	5.26	1.91551	0	B	0		3	2	2R.B	181	135750		152	76000000		0	0	0	0	0	0	0		0		0		0		0							7	7	7	0	5
2	2	2	1	0	1	4	HWWS	5.71	5.82	2.52973	0.433656	SW	0		3	2	2R.SW	44	33000		56	28000000		0	0	0	0	0	0	0		0		0		0		0							7	7	7	0	5
2	2	2	1	0	1	8	ABHS	6.23	6.4	1.90134		HS	0		3	2		187	140250					0	0	0	0	0	0	0		0		0		0		0							7	7	7	0	5
2	2	2	1	0	1	2	HTH	5.18	5.57	2.79297	4.88081	T	0		3	2	2R.T	24	18000		0.5	1000		0	0	0	0	0	0	0		0		0		0		0							7	7	7	0	5
2	2	2	1	0	1	3	NaDCC	5.54	5.76	2.89443	4.88081	N	0		3	2	2R.N	19	14250		0.5	1000		0	0	0	0	0	0	0		0		0		0		0							7	7	7	0	5
2	2	2	1	0	1	7	Stab NaOCl	5.05	5.16	2.32809	4.88081	SN	0		3	2	2R.SN	70	52500		0.5	1000		0	0	0	0	0	0	0		0		0		0		0							7	7	7	0	5
2	2	2	1	0	1	6	Gen NaOCl	5.93	6.05	2.50109	4.88081	GN	0		3	2	2R.GN	47	35250		0.5	1000		0	0	0	0	0	0	0		0		0		0		0							7	7	7	0	5
2	2	2	1	1	1	0	cleansing wash	4.81	5.08			CW	0	0	3	2								0	0	0	0	0	0	0		0		0		0		0							7	7	7	0	5
2	2	2	1	1	1	1	ctrl A	5.13	5.67	0		A	0	0	3	2		411	30825000					0	0	0	0	0	0	0		0		0		0		0							7	7	7	0	5
2	2	2	1	1	1	6	ctrl B	5.76	6.11	2.75052	0	B	0	0	3	2		73	54750		61	30500000		0	0	0	0	0	0	0		0		0		0		0							7	7	7	0	5
2	2	2	1	1	1	4	HWWS	6.24	6.47	2.88957	0.194265	SW	0	0	3	2		53	39750		39	19500000		0	0	0	0	0	0	0		0		0		0		0							7	7	7	0	5
2	2	2	1	1	1	5	ABHS	6.06	6.31	4.13672		HS	0	0	3	2		3	2250					0	0	0	0	0	0	0		0		0		0		0							7	7	7	0	5
2	2	2	1	1	1	7	HTH	5.88	5.71	3.27142	4.4843	T	0	0	3	2		22	16500		0.5	1000		0	0	0	0	0	0	0		0		0		0		0							7	7	7	0	5
2	2	2	1	1	1	8	NaDCC	6.04	5.98	3.15144	3.40512	N	0	0	3	2		29	21750		6	12000		0	0	0	0	0	0	0		0		0		0		0							7	7	7	0	5
2	2	2	1	1	1	2	Stab NaOCl	5.39	5.93	3.27142	4.4843	SN	0	0	3	2		22	16500		0.5	1000		0	0	0	0	0	0	0		0		0		0		0							7	7	7	0	5
2	2	2	1	1	1	3	Gen NaOCl	6	6.11	2.88957	4.4843	GN	0	0	3	2		53	39750		0.5	1000		0	0	0	0	0	0	0		0		0		0		0							7	7	7	0	5
3	2	2	1	0	2	0	cleansing wash	4.76	4.75			CW	0	0	3	2								0	0	0	0	0	0	1	0	0		0		0		2	birth control	3	humalog insulin	4			7	7	7	0	21
3	2	2	1	0	2	6	ctrl A	5.73	5.83	0		A	0	0	3	2		616	46200000					0	0	0	0	0	0	1	0	0		0		0		2	birth control	3	humalog insulin	4			7	7	7	0	21
3	2	2	1	0	2	8	ctrl B	6.05	6.04	1.88056	0	B	0	0	3	2		811	608250		205	102500000		0	0	0	0	0	0	1	0	0		0		0		2	birth control	3	humalog insulin	4			7	7	7	0	21
3	2	2	1	0	2	2	HWWS	5.3	5.42	2.53673	0.307432	SW	0	0	3	2		179	134250		101	50500000		0	0	0	0	0	0	1	0	0		0		0		2	birth control	3	humalog insulin	4			7	7	7	0	21
3	2	2	1	0	2	4	ABHS	5.74	6.01	2.8211		HS	0	0	3	2		93	69750					0	0	0	0	0	0	1	0	0		0		0		2	birth control	3	humalog insulin	4			7	7	7	0	21
3	2	2	1	0	2	3	HTH	5.69	5.77	3.23328	5.01072	T	0	0	3	2		36	27000		0.5	1000		0	0	0	0	0	0	1	0	0		0		0		2	birth control	3	humalog insulin	4			7	7	7	0	21
3	2	2	1	0	2	1	NaDCC	4.83	5.05	2.29962	4.70969	N	0	0	3	2		309	231750		1	2000		0	0	0	0	0	0	1	0	0		0		0		2	birth control	3	humalog insulin	4			7	7	7	0	21
3	2	2	1	0	2	5	Stab NaOCl	5.38	5.5	3.14613	5.01072	SN	0	0	3	2		44	33000		0.5	1000		0	0	0	0	0	0	1	0	0		0		0		2	birth control	3	humalog insulin	4			7	7	7	0	21
3	2	2	1	0	2	7	Gen NaOCl	5.94	5.92	3.35822	5.01072	GN	0	0	3	2		27	20250		0.5	1000		0	0	0	0	0	0	1	0	0		0		0		2	birth control	3	humalog insulin	4			7	7	7	0	21
3	2	2	1	1	2	0	cleansing wash	5.85	6.35			CW	0	0	3	2								0	0	0	0	0	0	1	0	0		0		0		2	birth control	3	humalog insulin	4			7	7	7	0	21
3	2	2	1	1	2	7	ctrl A	5.77	5.66	0		A	0	0	3	2		306	22950000					0	0	0	0	0	0	1	0	0		0		0		2	birth control	3	humalog insulin	4			7	7	7	0	21
3	2	2	1	1	2	6	ctrl B	6.12	6.12	1.99858	0	B	0	0	3	2		307	230250		88	44000000		0	0	0	0	0	0	1	0	0		0		0		2	birth control	3	humalog insulin	4			7	7	7	0	21
3	2	2	1	1	2	2	HWWS	5.66	5.77	2.76145	0.400415	SW	0	0	3	2		53	39750		35	17500000		0	0	0	0	0	0	1	0	0		0		0		2	birth control	3	humalog insulin	4			7	7	7	0	21
3	2	2	1	1	2	4	ABHS	5.91	6.09	2.37851		HS	0	0	3	2		128	96000					0	0	0	0	0	0	1	0	0		0		0		2	birth control	3	humalog insulin	4			7	7	7	0	21
3	2	2	1	1	2	3	HTH	5.67	5.67	2.56144	4.64345	T	0	0	3	2		84	63000		0.5	1000		0	0	0	0	0	0	1	0	0		0		0		2	birth control	3	humalog insulin	4			7	7	7	0	21
3	2	2	1	1	2	8	NaDCC	6.13	6.01	1.83058	4.64345	N	0	0	3	2		452	339000		0.5	1000		0	0	0	0	0	0	1	0	0		0		0		2	birth control	3	humalog insulin	4			7	7	7	0	21
3	2	2	1	1	2	5	Stab NaOCl	5.72	5.77	1.95297	4.64345	SN	0	0	3	2		341	255750		0.5	1000		0	0	0	0	0	0	1	0	0		0		0		2	birth control	3	humalog insulin	4			7	7	7	0	21
3	2	2	1	1	2	1	Gen NaOCl	5.09	5.37	1.98879	4.64345	GN	0	0	3	2		314	235500		0.5	1000		0	0	0	0	0	0	1	0	0		0		0		2	birth control	3	humalog insulin	4			7	7	7	0	21
4	1	2	1	0	1	0	cleansing wash	4.67	4.3			CW	0	0	3	2								0	0	0		0	0	1	0	0		1	0	0		0							3	3	3	0	0
4	1	2	1	0	1	5	ctrl A	5.25	4.92	0		A	0	0	3	2		134	10050000					0	0	0		0	0	1	0	0		1	0	0		0							3	3	3	0	0
4	1	2	1	0	1	6	ctrl B	5.6	5.64	1.39071	0	B	0	0	3	2	4R.B	545	408750		183	91500000		0	0	0		0	0	1	0	0		1	0	0		0							3	3	3	0	0
4	1	2	1	0	1	3	HWWS	5	4.82	1.52504	0.201753	SW	0	0	3	2	4R.SW	400	300000		115	57500000		0	0	0		0	0	1	0	0		1	0	0		0							3	3	3	0	0
4	1	2	1	0	1	7	ABHS	5.68	5.12	1.73265		HS	0	0	3	2		248	186000					0	0	0		0	0	1	0	0		1	0	0		0							3	3	3	0	0
4	1	2	1	0	1	2	HTH	5.11	4.72	3.82607	4.96142	T	0	0	3	2	4R.T	2	1500		0.5	1000		0	0	0		0	0	1	0	0		1	0	0		0							3	3	3	0	0
4	1	2	1	0	1	4	NaDCC	5.11	4.78	2.07789	4.96142	N	0	0	3	2	4R.N	112	84000		0.5	1000		0	0	0		0	0	1	0	0		1	0	0		0							3	3	3	0	0
4	1	2	1	0	1	8	Stab NaOCl	5.43	5.61	2.00325	4.96142	SN	0	0	3	2	4R.SN	133	99750		0.5	1000		0	0	0		0	0	1	0	0		1	0	0		0							3	3	3	0	0
4	1	2	1	0	1	1	Gen NaOCl	4.76	4.53	2.37123	4.96142	GN	0	0	3	2	4R.GN	57	42750		0.5	1000		0	0	0		0	0	1	0	0		1	0	0		0							3	3	3	0	0
4	1	2	1	1	2	0	cleansing wash	5.18	4.95			CW	0		3	2								0	0	0		0	0	1	0	0		1	0	0		0							3	3	3	0	0
4	1	2	1	1	2	2	ctrl A	5.66	5.53	0		A	0		3	2		287	21525000					0	0	0		0	0	1	0	0		1	0	0		0							3	3	3	0	0
4	1	2	1	1	2	3	ctrl B	5.97	5.86	2.0061	0	B	0		3	2	4R.B.SL	283	212250		109	54500000		0	0	0		0	0	1	0	0		1	0	0		0							3	3	3	0	0
4	1	2	1	1	2	5	HWWS	6.52	6.32	2.14191	-0.661543	SW	0		3	2	4R.SW.SL	207	155250		500	250000000	replaced TNTC with 500	0	0	0		0	0	1	0	0		1	0	0		0							3	3	3	0	0
4	1	2	1	1	2	1	ABHS	5.43	5.4	2.22235		HS	0		3	2		172	129000					0	0	0		0	0	1	0	0		1	0	0		0							3	3	3	0	0
4	1	2	1	1	2	6	HTH	6.59	6.3	1.60418	4.7364	T	0		3	2	4R.T.SL	714	535500		0.5	1000		0	0	0		0	0	1	0	0		1	0	0		0							3	3	3	0	0
4	1	2	1	1	2	8	NaDCC	6.67	6.41	2.25922	3.35619	N	0		3	2	4R.N.SL	158	118500		12	24000		0	0	0		0	0	1	0	0		1	0	0		0							3	3	3	0	0
4	1	2	1	1	2	4	Stab NaOCl	6.31	6.14	2.24304	4.7364	SN	0		3	2	4R.SN.SL	164	123000		0.5	1000		0	0	0		0	0	1	0	0		1	0	0		0							3	3	3	0	0
4	1	2	1	1	2	7	Gen NaOCl	6.45	6.28	1.87355	4.7364	GN	0		3	2	4R.GN.SL	384	288000		0.5	1000		0	0	0		0	0	1	0	0		1	0	0		0							3	3	3	0	0
5	1	6	1	0	2	0	cleansing wash	4.47				CW	0	0	3	1								0	0	0		0	0	0		0		0		0		0							4	4	4	1	7
5	1	6	1	0	2	6	ctrl A	5.57	5.41	0		A	0	0	3	1		165	12375000					0	0	0		0	0	0		0		0		0		0							4	4	4	1	7
5	1	6	1	0	2	2	ctrl B	5.03	4.95	2.19218	0	B	0	0	3	1	5R.B	106	79500		51	25500000		0	0	0		0	0	0		0		0		0		0							4	4	4	1	7
5	1	6	1	0	2	7	HWWS	5.77	5.17	2.6377	-0.283656	SW	0	0	3	1	5R.SW	38	28500		98	49000000		0	0	0		0	0	0		0		0		0		0							4	4	4	1	7
5	1	6	1	0	2	3	ABHS	5.33	5.1	2.85576		HS	0	0	3	1		23	17250					0	0	0		0	0	0		0		0		0		0							4	4	4	1	7
5	1	6	1	0	2	4	HTH	5.03	4.96	3.10354	4.40654	T	0	0	3	1	5R.T	13	9750		0.5	1000		0	0	0		0	0	0		0		0		0		0							4	4	4	1	7
5	1	6	1	0	2	5	NaDCC	5.74	5.55	3.74036	3.62839	N	0	0	3	1	5R.N	3	2250		3	6000		0	0	0		0	0	0		0		0		0		0							4	4	4	1	7
5	1	6	1	0	2	1	Stab NaOCl	5.55	5.39	3.21748	4.40654	SN	0	0	3	1	5R.SN	10	7500		0.5	1000		0	0	0		0	0	0		0		0		0		0							4	4	4	1	7
5	1	6	1	0	2	8	Gen NaOCl	5.54	5.12	3.61542	4.40654	GN	0	0	3	1	5R.GN	4	3000		0.5	1000		0	0	0		0	0	0		0		0		0		0							4	4	4	1	7
5	1	6	1	1	1	0	cleansing wash	4.48	4.38			CW	0	0	3	1								0	0	0		0	0	0		0		0		0		0							4	4	4	1	7
5	1	6	1	1	1	1	ctrl A	4.53	4.43	0		A	0	0	3	1		17	1275000					0	0	0		0	0	0		0		0		0		0							4	4	4	1	7
5	1	6	1	1	1	7	ctrl B	5.66	6.02	2.23045	0	B	0	0	3	1		10	7500		70	35000000		0	0	0		0	0	0		0		0		0		0							4	4	4	1	7
5	1	6	1	1	1	2	HWWS	4.81	4.64	1.587	0.502675	SW	0	0	3	1		44	33000		22	11000000		0	0	0		0	0	0		0		0		0		0							4	4	4	1	7
5	1	6	1	1	1	3	ABHS	5.28	5.02	1.01561		HS	0	0	3	1		164	123000					0	0	0		0	0	0		0		0		0		0							4	4	4	1	7
5	1	6	1	1	1	6	HTH	5.99	5.94	1.30103	4.54407	T	0	0	3	1		85	63750		0.5	1000		0	0	0		0	0	0		0		0		0		0							4	4	4	1	7
5	1	6	1	1	1	4	NaDCC	5.4	5.32	1.36713	2.90062	N	0	0	3	1		73	54750		22	44000		0	0	0		0	0	0		0		0		0		0							4	4	4	1	7
5	1	6	1	1	1	5	Stab NaOCl	5.55	5.62	2.75333	4.54407	SN	0	0	3	1		3	2250		0.5	1000		0	0	0		0	0	0		0		0		0		0							4	4	4	1	7
5	1	6	1	1	1	8	Gen NaOCl	6.03	6	1.83251	4.54407	GN	0	0	3	1		25	18750		0.5	1000		0	0	0		0	0	0		0		0		0		0							4	4	4	1	7
6	2	2	1	0	1	0	cleansing wash	5.66	5.64			CW	0	0	3	2								0	0	0	0	0	0	0		0		0		0		1	tri-previfem (birth control)	3					5	4	4	0	21
6	2	2	1	0	1	3	ctrl A			0		A	0	0	3	2		178	13350000					0	0	0	0	0	0	0		0		0		0		1	tri-previfem (birth control)	3					5	4	4	0	21
6	2	2	1	0	1	6	ctrl B	6.15	6.18	2.50223	0	B	0	0	3	2	6R.B	56	42000		68	34000000		0	0	0	0	0	0	0		0		0		0		1	tri-previfem (birth control)	3					5	4	4	0	21
6	2	2	1	0	1	2	HWWS	5.84	5.93	3.0463	0.169751	SW	0	0	3	2	6R.SW	16	12000		46	23000000		0	0	0	0	0	0	0		0		0		0		1	tri-previfem (birth control)	3					5	4	4	0	21
6	2	2	1	0	1	8	ABHS	6.36	6.34	1.98325		HS	0	0	3	2		185	138750					0	0	0	0	0	0	0		0		0		0		1	tri-previfem (birth control)	3					5	4	4	0	21
6	2	2	1	0	1	5	HTH	6.07	6.06	3.10429	4.53148	T	0	0	3	2	6R.T	14	10500		0.5	1000		0	0	0	0	0	0	0		0		0		0		1	tri-previfem (birth control)	3					5	4	4	0	21
6	2	2	1	0	1	4	NaDCC	5.94	5.94	2.81906	3.4523	N	0	0	3	2	6R.N	27	20250		6	12000		0	0	0	0	0	0	0		0		0		0		1	tri-previfem (birth control)	3					5	4	4	0	21
6	2	2	1	0	1	1	Stab NaOCl	5.78	5.78	3.0463	4.53148	SN	0	0	3	2	6R.SN	16	12000		0.5	1000		0	0	0	0	0	0	0		0		0		0		1	tri-previfem (birth control)	3					5	4	4	0	21
6	2	2	1	0	1	7	Gen NaOCl	6.21	6.19	3.10429	4.53148	GN	0	0	3	2	6R.GN	14	10500		0.5	1000		0	0	0	0	0	0	0		0		0		0		1	tri-previfem (birth control)	3					5	4	4	0	21
6	2	2	1	1	1	0	cleansing wash	5.1	5.01			CW	0	0	3	2								0	0	0	0	0	0	0		0		0		0		1	tri-previfem (birth control)	3					5	4	4	0	21
6	2	2	1	1	1	1	ctrl A	5.57	5.71	0		A	0	0	3	2		4	300000					0	0	0	0	0	0	0		0		0		0		1	tri-previfem (birth control)	3					5	4	4	0	21
6	2	2	1	1	1	4	ctrl B	6.32	6.44	1.1707	0	B	0	0	3	2		27	20250		17	8500000		0	0	0	0	0	0	0		0		0		0		1	tri-previfem (birth control)	3					5	4	4	0	21
6	2	2	1	1	1	6	HWWS	6.04	6.14	0.846185	3.92942	SW	0	0	3	2		57	42750		0.5	1000		0	0	0	0	0	0	0		0		0		0		1	tri-previfem (birth control)	3					5	4	4	0	21
6	2	2	1	1	1	7	ABHS	6.29	6.17	0.802719		HS	0	0	3	2		63	47250					0	0	0	0	0	0	0		0		0		0		1	tri-previfem (birth control)	3					5	4	4	0	21
6	2	2	1	1	1	2	HTH	5.81	6.02	0.738737	3.92942	T	0	0	3	2		73	54750		0.5	1000		0	0	0	0	0	0	0		0		0		0		1	tri-previfem (birth control)	3					5	4	4	0	21
6	2	2	1	1	1	5	NaDCC	6.04	6.09	1.011	3.92942	N	0	0	3	2		39	29250		0.5	1000		0	0	0	0	0	0	0		0		0		0		1	tri-previfem (birth control)	3					5	4	4	0	21
6	2	2	1	1	1	8	Stab NaOCl	5.92	5.97	1.75696	3.92942	SN	0	0	3	2		7	5250		0.5	1000		0	0	0	0	0	0	0		0		0		0		1	tri-previfem (birth control)	3					5	4	4	0	21
6	2	2	1	1	1	3	Gen NaOCl	6.14	6.24	1.75696	3.92942	GN	0	0	3	2		7	5250		0.5	1000		0	0	0	0	0	0	0		0		0		0		1	tri-previfem (birth control)	3					5	4	4	0	21
7	2	2	1	0	2	0	cleansing wash	4.43	4.54			CW	0	0	2	1								0	0	0	0	0	0	0		0		0		0		0							7	7	7	0	7
7	2	2	1	0	2	4	ctrl A	5.7	5.7	0		A	0	0	2	1		243	18225000					0	0	0	0	0	0	0		0		0		0		0							7	7	7	0	7
7	2	2	1	0	2	7	ctrl B	6.45	6.45	1.41666	0	B	0	0	2	1	7R.B	931	698250		127	63500000		0	0	0	0	0	0	0		0		0		0		0							7	7	7	0	7
7	2	2	1	0	2	1	HWWS	4.95	5.25	2.43622	2.40483	SW	0	0	2	1	7R.SW	89	66750		0.5	250000		0	0	0	0	0	0	0		0		0		0		0							7	7	7	0	7
7	2	2	1	0	2	8	ABHS	6.32	6.19	1.71351		HS	0	0	2	1		470	352500					0	0	0	0	0	0	0		0		0		0		0							7	7	7	0	7
7	2	2	1	0	2	3	HTH	5.59	5.93	2.27166	4.80277	T	0	0	2	1	7R.T	130	97500		0.5	1000		0	0	0	0	0	0	0		0		0		0		0							7	7	7	0	7
7	2	2	1	0	2	5	NaDCC	6.03	6.18	2.15516	4.80277	N	0	0	2	1	7R.N	170	127500		0.5	1000		0	0	0	0	0	0	0		0		0		0		0							7	7	7	0	7
7	2	2	1	0	2	6	Stab NaOCl	5.92	5.95	1.7562	4.80277	SN	0	0	2	1	7R.SN	426	319500		0.5	1000		0	0	0	0	0	0	0		0		0		0		0							7	7	7	0	7
7	2	2	1	0	2	2	Gen NaOCl	5.29	5.15	1.84403	4.80277	GN	0	0	2	1	7R.GN	348	261000		0.5	1000		0	0	0	0	0	0	0		0		0		0		0							7	7	7	0	7
7	2	2	1	1	1	0	cleansing wash	4.68	4.72			CW	0	0	2	1								0	0	0	0	0	0	0		0		0		0		0							7	7	7	0	7
7	2	2	1	1	1	3	ctrl A	5.68	5.6	0		A	0	0	2	1		274	20550000					0	0	0	0	0	0	0		0		0		0		0							7	7	7	0	7
7	2	2	1	1	1	2	ctrl B	5.57	5.65	2.32716	0	B	0	0	2	1		129	96750		65	32500000		0	0	0	0	0	0	0		0		0		0		0							7	7	7	0	7
7	2	2	1	1	1	1	HWWS	4.88	5.61	2.91924	0.140815	SW	0	0	2	1		33	24750		47	23500000		0	0	0	0	0	0	0		0		0		0		0							7	7	7	0	7
7	2	2	1	1	1	6	ABHS	6.21	6.22	1.79926		HS	0	0	2	1		435	326250					0	0	0	0	0	0	0		0		0		0		0							7	7	7	0	7
7	2	2	1	1	1	4	HTH	5.8	6.07	2.9326	4.51188	T	0	0	2	1		32	24000		0.5	1000		0	0	0	0	0	0	0		0		0		0		0							7	7	7	0	7
7	2	2	1	1	1	8	NaDCC	6.09	5.91	2.41656	4.51188	N	0	0	2	1		105	78750		0.5	1000		0	0	0	0	0	0	0		0		0		0		0							7	7	7	0	7
7	2	2	1	1	1	7	Stab NaOCl	6.01	5.93	3.39636	4.51188	SN	0	0	2	1		11	8250		0.5	1000		0	0	0	0	0	0	0		0		0		0		0							7	7	7	0	7
7	2	2	1	1	1	5	Gen NaOCl	6	6.05	2.0145	4.51188	GN	0	0	2	1		265	198750		0.5	1000		0	0	0	0	0	0	0		0		0		0		0							7	7	7	0	7
8	2	8	1	0	2	0	cleansing wash	4.45	4.62			CW	0	0	2	2								0	0	0	0	0	0	0		0		0		0		0							8	5	5	0	2
8	2	8	1	0	2	4	ctrl A	5.61	5.23	0		A	0	0	2	2		242	18150000					0	0	0	0	0	0	0		0		0		0		0							8	5	5	0	2
8	2	8	1	0	2	7	ctrl B	6.05	5.78	2.07206	0	B	0	0	2	2	8R.B	205	153750		96	48000000		0	0	0	0	0	0	0		0		0		0		0							8	5	5	0	2
8	2	8	1	0	2	1	HWWS	4.98	5.09	2.31563	0.20412	SW	0	0	2	2	8R.SW	117	87750		60	30000000		0	0	0	0	0	0	0		0		0		0		0							8	5	5	0	2
8	2	8	1	0	2	2	ABHS	4.99	5.35	2.46474		HS	0	0	2	2	8R.T	83	62250					0	0	0	0	0	0	0		0		0		0		0							8	5	5	0	2
8	2	8	1	0	2	3	HTH	5.57	5.35	2.503	4.68124	T	0	0	2	2	8R.T	76	57000		0.5	1000		0	0	0	0	0	0	0		0		0		0		0							8	5	5	0	2
8	2	8	1	0	2	6	NaDCC	6.16	5.9	2.79275	4.68124	N	0	0	2	2	8R.N	39	29250		0.5	1000		0	0	0	0	0	0	0		0		0		0		0							8	5	5	0	2
8	2	8	1	0	2	8	Stab NaOCl	5.91	5.79	3.34242	4.68124	SN	0	0	2	2	8R.SN	11	8250		0.5	1000		0	0	0	0	0	0	0		0		0		0		0							8	5	5	0	2
8	2	8	1	0	2	5	Gen NaOCl	5.79	5.38	2.72106	4.68124	GN	0	0	2	2	8R.GN	46	34500		0.5	1000		0	0	0	0	0	0	0		0		0		0		0							8	5	5	0	2
8	2	8	1	1	1	0	cleansing wash	4.69	4.17			CW												0	0	0	0	0	0	0		0		0		0		0							8	5	5	0	2
8	2	8	1	1	1	1	ctrl A	4.46	4.54	0		A						100	7500000					0	0	0	0	0	0	0		0		0		0		0							8	5	5	0	2
8	2	8	1	1	1	8	ctrl B	6.32	6.28	1.77989	0	B						166	124500		144	72000000		0	0	0	0	0	0	0		0		0		0		0							8	5	5	0	2
8	2	8	1	1	1	6	HWWS	6.21	5.88	1.96257	-0.0118992	SW						109	81750		148	74000000		0	0	0	0	0	0	0		0		0		0		0							8	5	5	0	2
8	2	8	1	1	1	4	ABHS	5.63	5.84	3.22185		HS						6	4500					0	0	0	0	0	0	0		0		0		0		0							8	5	5	0	2
8	2	8	1	1	1	5	HTH	5.95	5.77	7.17609	4.85733	T						0	0.5		0.5	1000		0	0	0	0	0	0	0		0		0		0		0							8	5	5	0	2
8	2	8	1	1	1	3	NaDCC	5.51	5.38	2.85387	4.85733	N						14	10500		0.5	1000		0	0	0	0	0	0	0		0		0		0		0							8	5	5	0	2
8	2	8	1	1	1	2	Stab NaOCl	5.14	5.02	2.45593	4.85733	SN						35	26250		0.5	1000		0	0	0	0	0	0	0		0		0		0		0							8	5	5	0	2
8	2	8	1	1	1	7	Gen NaOCl	3.21	6.05	1.97062	4.85733	GN						107	80250		0.5	1000		0	0	0	0	0	0	0		0		0		0		0							8	5	5	0	2
9	2	6	1	0	2	0	cleansing wash	5.65	5.77			CW	0	0	4	2								0	0	0	0	0	0	0		0		0		0		0							6	6	6	0	7
9	2	6	1	0	2	5	ctrl A	6.39	6.75	0		A	0	0	4	2		720	54000000					0	0	0	0	0	0	0		0		0		0		0							6	6	6	0	7
9	2	6	1	0	2	6	ctrl B	6.43	6.56	2.33619	0	B	0	0	4	2	9RB	332	249000		147	73500000		0	0	0	0	0	0	0		0		0		0		0							6	6	6	0	7
9	2	6	1	0	2	7	HWWS	6.4	6.23	2.66981	0.292256	SW	0	0	4	2	9R.SW	154	115500		75	37500000		0	0	0	0	0	0	0		0		0		0		0							6	6	6	0	7
9	2	6	1	0	2	1	ABHS	5.64	5.84	8.03342		HS	0	0	4	2		0	0.5					0	0	0	0	0	0	0		0		0		0		0							6	6	6	0	7
9	2	6	1	0	2	2	HTH	5.6	6	3.65321	4.86629	T	0	0	4	2	9RT	16	12000		0.5	1000		0	0	0	0	0	0	0		0		0		0		0							6	6	6	0	7
9	2	6	1	0	2	3	NaDCC	6.04	6.52	3.0939	4.86629	N	0	0	4	2	9RN	58	43500		0.5	1000		0	0	0	0	0	0	0		0		0		0		0							6	6	6	0	7
9	2	6	1	0	2	4	Stab NaOCl	5.94	6.15	2.95424	4.86629	SN	0	0	4	2	9RSN	80	60000		0.5	1000		0	0	0	0	0	0	0		0		0		0		0							6	6	6	0	7
9	2	6	1	0	2	8	Gen NaOCl	6.31	6.3	2.77455	4.86629	GN	0	0	4	2	9R.GN	121	90750		0.5	1000		0	0	0	0	0	0	0		0		0		0		0							6	6	6	0	7
9	2	6	1	1	2	0	cleansing wash	5.37	5.71			CW	0	0	3	2								0	0	0	0	0	0	0		0		0		0		0							6	6	6	0	7
9	2	6	1	1	2	8	ctrl A	6.8	6.56	0		A	0	0	3	2		171	12825000					0	0	0	0	0	0	0		0		0		0		0							6	6	6	0	7
9	2	6	1	1	2	5	ctrl B	6.31	6.32	2.13957	0	B	0	0	3	2		124	93000		28	14000000		0	0	0	0	0	0	0		0		0		0		0							6	6	6	0	7
9	2	6	1	1	2	2	HWWS	5.9	6.21	2.89057	-0.206054	SW	0	0	3	2		22	16500		45	22500000		0	0	0	0	0	0	0		0		0		0		0							6	6	6	0	7
9	2	6	1	1	2	1	ABHS	5.63	5.95	2.72785		HS	0	0	3	2		32	24000					0	0	0	0	0	0	0		0		0		0		0							6	6	6	0	7
9	2	6	1	1	2	3	HTH	6.07	6.14	2.33537	4.14613	T	0	0	3	2		79	59250		0.5	1000		0	0	0	0	0	0	0		0		0		0		0							6	6	6	0	7
9	2	6	1	1	2	4	NaDCC	6.34	6.38	2.93197	4.14613	N	0	0	3	2		20	15000		0.5	1000		0	0	0	0	0	0	0		0		0		0		0							6	6	6	0	7
9	2	6	1	1	2	7	Stab NaOCl	6.44	6.46	3.3879	4.14613	SN	0	0	3	2		7	5250		0.5	1000		0	0	0	0	0	0	0		0		0		0		0							6	6	6	0	7
9	2	6	1	1	2	6	Gen NaOCl	6.23	6.27	2.97772	4.14613	GN	0	0	3	2		18	13500		0.5	1000		0	0	0	0	0	0	0		0		0		0		0							6	6	6	0	7
10	2	2	1	0	1	0	cleansing wash	4.97	4.28			CW	0	0	2	2								0	0	0	0	0	0	0		0		0		0		1	birth control	3					5	6	6	0	9
10	2	2	1	0	1	7	ctrl A	6.18	5.67	0		A	0	0	2	2		478	35850000					0	0	0	0	0	0	0		0		0		0		1	birth control	3					5	6	6	0	9
10	2	2	1	0	1	4	ctrl B	5.3	4.96	1.58811	0	B	0	0	2	2	10R.B	1234	925500		186	93000000		0	0	0	0	0	0	0		0		0		0		1	birth control	3					5	6	6	0	9
10	2	2	1	0	1	1	HWWS	4.86	4.43	4.3784	0.889302	SW	0	0	2	2	10R.SW	2	1500		24	12000000		0	0	0	0	0	0	0		0		0		0		1	birth control	3					5	6	6	0	9
10	2	2	1	0	1	3	ABHS	5.38	4.75	2.76561		HS	0	0	2	2		82	61500					0	0	0	0	0	0	0		0		0		0		1	birth control	3					5	6	6	0	9
10	2	2	1	0	1	2	HTH	5.15	4.57	2.90858	4.96848	T	0	0	2	2	10R.T	59	44250		0.5	1000		0	0	0	0	0	0	0		0		0		0		1	birth control	3					5	6	6	0	9
10	2	2	1	0	1	8	NaDCC	5.94	5.37	3.3177	4.96848	N	0	0	2	2	10R.N	23	17250		0.5	1000		0	0	0	0	0	0	0		0		0		0		1	birth control	3					5	6	6	0	9
10	2	2	1	0	1	6	Stab NaOCl	5.57	5.32	3.90128	4.96848	SN	0	0	2	2	10R.SN	6	4500		0.5	1000		0	0	0	0	0	0	0		0		0		0		1	birth control	3					5	6	6	0	9
10	2	2	1	0	1	5	Gen NaOCl	5.44	5.07	7.85552	4.96848	GN	0	0	2	2	10R.GN	0	0.5		0.5	1000		0	0	0	0	0	0	0		0		0		0		1	birth control	3					5	6	6	0	9
10	2	2	1	1	2	0	cleansing wash	5.24	4.42			CW	0	0	2	2								0	0	0	0	0	0	0		0		0		0		1	birth control	3					5	6	6	0	9
10	2	2	1	1	2	8	ctrl A	6.21	6.04	0		A	0	0	2	2		307	23025000					0	0	0	0	0	0	0		0		0		0		1	birth control	3					5	6	6	0	9
10	2	2	1	1	2	4	ctrl B	5.51	5.43	2.06553	0	B	0	0	2	2		264	198000		66	33000000		0	0	0	0	0	0	0		0		0		0		1	birth control	3					5	6	6	0	9
10	2	2	1	1	2	6	HWWS	5.85	5.9	3.14472	0.342423	SW	0	0	2	2		22	16500		30	15000000		0	0	0	0	0	0	0		0		0		0		1	birth control	3					5	6	6	0	9
10	2	2	1	1	2	3	ABHS	5.91	5.88	2.40796		HS	0	0	2	2		120	90000					0	0	0	0	0	0	0		0		0		0		1	birth control	3					5	6	6	0	9
10	2	2	1	1	2	2	HTH	5.35	5.36	2.70899	4.51851	T	0	0	2	2		60	45000		0.5	1000		0	0	0	0	0	0	0		0		0		0		1	birth control	3					5	6	6	0	9
10	2	2	1	1	2	5	NaDCC	5.64	5.54	3.5329	4.51851	N	0	0	2	2		9	6750		0.5	1000		0	0	0	0	0	0	0		0		0		0		1	birth control	3					5	6	6	0	9
10	2	2	1	1	2	7	Stab NaOCl	5.92	5.9	3.03998	4.51851	SN	0	0	2	2		28	21000		0.5	1000		0	0	0	0	0	0	0		0		0		0		1	birth control	3					5	6	6	0	9
10	2	2	1	1	2	1	Gen NaOCl	4.94	4.44	3.48714	4.51851	GN	0	0	2	2		10	7500		0.5	1000		0	0	0	0	0	0	0		0		0		0		1	birth control	3					5	6	6	0	9
11	1	2	1	0	2	0	cleansing wash	4.85	5.65			CW	0	0	2	2								0	0	0		0	0	0		0		0		0		0							5	5	5	0	14
11	1	2	1	0	2	8	ctrl A	6.26	6.25	0		A	0	0	2	2		187	14025000					0	0	0		0	0	0		0		0		0		0							5	5	5	0	14
11	1	2	1	0	2	7	ctrl B	6.3	6.26	2.38535	0	B	0	0	2	2	11R.B	77	57750		80	40000000		0	0	0		0	0	0		0		0		0		0							5	5	5	0	14
11	1	2	1	0	2	5	HWWS	6.27	6.23	2.58165	0.154902	SW	0	0	2	2	11R.SW	49	36750		56	28000000		0	0	0		0	0	0		0		0		0		0							5	5	5	0	14
11	1	2	1	0	2	1	ABHS	5.43	5.65	3.57287		HS	0	0	2	2		5	3750					0	0	0		0	0	0		0		0		0		0							5	5	5	0	14
11	1	2	1	0	2	6	HTH	6.12	6.16	3.57287	4.60206	T	0	0	2	2	11R.T	5	3750		0.5	1000		0	0	0		0	0	0		0		0		0		0							5	5	5	0	14
11	1	2	1	0	2	3	NaDCC	6.06	0	3.04139	2.33724	N	0	0	2	2	11R.N	17	12750		92	184000		0	0	0		0	0	0		0		0		0		0							5	5	5	0	14
11	1	2	1	0	2	4	Stab NaOCl	5.98	6.01	3.79472	4.60206	SN	0	0	2	2	11R.SN	3	2250		0.5	1000		0	0	0		0	0	0		0		0		0		0							5	5	5	0	14
11	1	2	1	0	2	2	Gen NaOCl	5.82	5.62	2.89163	4.60206	GN	0	0	2	2	11R.GN	24	18000		0.5	1000		0	0	0		0	0	0		0		0		0		0							5	5	5	0	14
11	1	2	1	1	2	0	cleansing wash	4.5	4.53			CW	0	0	2	2								0	0	0		0	0	0		0		0		0		0							5	5	5	0	14
11	1	2	1	1	2	6	ctrl A	6.3	6.34	0		A	0	0	2	2		150	11250000					0	0	0		0	0	0		0		0		0		0							5	5	5	0	14
11	1	2	1	1	2	3	ctrl B	5.8	5.86	2.11539	0	B	0	0	2	2		115	86250		90	45000000		0	0	0		0	0	0		0		0		0		0							5	5	5	0	14
11	1	2	1	1	2	8	HWWS	6.53	6.58	2.3837	0.422764	SW	0	0	2	2		62	46500		34	17000000		0	0	0		0	0	0		0		0		0		0							5	5	5	0	14
11	1	2	1	1	2	2	ABHS	5.91	6.07	2.77815		HS	0	0	2	2		25	18750					0	0	0		0	0	0		0		0		0		0							5	5	5	0	14
11	1	2	1	1	2	5	HTH	6.01	5.96	7.35218	4.65321	T	0	0	2	2		0	0.5		0.5	1000		0	0	0		0	0	0		0		0		0		0							5	5	5	0	14
11	1	2	1	1	2	4	NaDCC	6.06	6.05	2.65758	4.65321	N	0	0	2	2		33	24750		0.5	1000		0	0	0		0	0	0		0		0		0		0							5	5	5	0	14
11	1	2	1	1	2	7	Stab NaOCl	2.09	6.1	2.89734	4.65321	SN	0	0	2	2		19	14250		0.5	1000		0	0	0		0	0	0		0		0		0		0							5	5	5	0	14
11	1	2	1	1	2	1	Gen NaOCl	5.01	5.04	3.273	4.65321	GN	0	0	2	2		8	6000		0.5	1000		0	0	0		0	0	0		0		0		0		0							5	5	5	0	14
12	2	6	1	0	1	0	cleansing wash	4.67	4.26			CW	0	0	3	2								0	0	0	0	0	0	1	0	0		1	0	0		1	Sprintec	3					6	5	5	0	1
12	2	6	1	0	1	2	ctrl A	5.32	5.71	0		A	0	0	3	2		14	1050000					0	0	0	0	0	0	1	0	0		1	0	0		1	Sprintec	3					6	5	5	0	1
12	2	6	1	0	1	3	ctrl B	5.8	5.68	0.487163	0	B	0	0	3	2		456	342000		28	14000000		0	0	0	0	0	0	1	0	0		1	0	0		1	Sprintec	3					6	5	5	0	1
12	2	6	1	0	1	7	HWWS	6.25	6.23	0.805684	-0.824684	SW	0	0	3	2		219	164250		187	93500000		0	0	0	0	0	0	1	0	0		1	0	0		1	Sprintec	3					6	5	5	0	1
12	2	6	1	0	1	5	ABHS	5.71	5.8	0.0583466		HS	0	0	3	2		1224	918000					0	0	0	0	0	0	1	0	0		1	0	0		1	Sprintec	3					6	5	5	0	1
12	2	6	1	0	1	1	HTH	5.17	5.12	1.57793	1.37972	T	0	0	3	2		37	27750		292	584000		0	0	0	0	0	0	1	0	0		1	0	0		1	Sprintec	3					6	5	5	0	1
12	2	6	1	0	1	4	NaDCC	5.64	5.56	1.07794	3.8451	N	0	0	3	2		117	87750		1	2000		0	0	0	0	0	0	1	0	0		1	0	0		1	Sprintec	3					6	5	5	0	1
12	2	6	1	0	1	8	Stab NaOCl	5.86	6.05	0.972942	4.14613	SN	0	0	3	2		149	111750		0.5	1000		0	0	0	0	0	0	1	0	0		1	0	0		1	Sprintec	3					6	5	5	0	1
12	2	6	1	0	1	6	Gen NaOCl	5.75	5.91	0.161151	4.14613	GN	0	0	3	2		966	724500		0.5	1000		0	0	0	0	0	0	1	0	0		1	0	0		1	Sprintec	3					6	5	5	0	1
12	2	6	1	1	1	0	cleansing wash	4.6	5.39			CW	0	0	3	2								0	0	0	0	0	0	1	0	0		1	0	0		1	Sprintec	3					6	5	5	0	1
12	2	6	1	1	1	6	ctrl A	6.16	5.87	0		A	0	0	3	2		240	18000000					0	0	0	0	0	0	1	0	0		1	0	0		1	Sprintec	3					6	5	5	0	1
12	2	6	1	1	1	2	ctrl B	5.27	5.37	1.93305	0	B	0	0	3	2	2R.B.SL	280	210000		154	77000000		0	0	0	0	0	0	1	0	0		1	0	0		1	Sprintec	3					6	5	5	0	1
12	2	6	1	1	1	1	HWWS	4.74	4.99	2.81201	0.295426	SW	0	0	3	2	12RSW.SL	37	27750		78	39000000		0	0	0	0	0	0	1	0	0		1	0	0		1	Sprintec	3					6	5	5	0	1
12	2	6	1	1	1	3	ABHS	5.5	5.55	2.47173		HS	0	0	3	2		81	60750					0	0	0	0	0	0	1	0	0		1	0	0		1	Sprintec	3					6	5	5	0	1
12	2	6	1	1	1	4	HTH	5.5	5.72	2.70811	4.88649	T	0	0	3	2	12R.T.SL	47	35250		0.5	1000		0	0	0	0	0	0	1	0	0		1	0	0		1	Sprintec	3					6	5	5	0	1
12	2	6	1	1	1	5	NaDCC	5.86	6	2.69897	4.88649	N	0	0	3	2	12R.N.SL	48	36000		0.5	1000		0	0	0	0	0	0	1	0	0		1	0	0		1	Sprintec	3					6	5	5	0	1
12	2	6	1	1	1	8	Stab NaOCl	6.37	6.33	3.30103	4.88649	SN	0	0	3	2	12R.SN.SL	12	9000		0.5	1000		0	0	0	0	0	0	1	0	0		1	0	0		1	Sprintec	3					6	5	5	0	1
12	2	6	1	1	1	7	Gen NaOCl	6.17	6.06	2.52895	4.88649	GN	0	0	3	2	12R.GN.SL	71	53250		0.5	1000		0	0	0	0	0	0	1	0	0		1	0	0		1	Sprintec	3					6	5	5	0	1
13	2	2	1	0	1	0	cleansing wash	4.55	4.55			CW	0	0	3	2								0	0	0	0	0	0	0		0		0		0		0							7	8	8	0	1
13	2	2	1	0	1	8	ctrl A	5.82	5.7	0		A	0	0	3	2		687	51525000					0	0	0	0	0	0	0		0		0		0		0							7	8	8	0	1
13	2	2	1	0	1	5	ctrl B	5.71	5.57	2.1168	0	B	0	0	3	2	13R.B	525	393750		267	133500000		0	0	0	0	0	0	0		0		0		0		0							7	8	8	0	1
13	2	2	1	0	1	4	HWWS	5.62	5.51	2.36129	0.462723	SW	0	0	3	2	13R.SW	299	224250		92	46000000		0	0	0	0	0	0	0		0		0		0		0							7	8	8	0	1
13	2	2	1	0	1	2	ABHS	5.41	5.32	2.32775		HS	0	0	3	2		323	242250					0	0	0	0	0	0	0		0		0		0		0							7	8	8	0	1
13	2	2	1	0	1	1	HTH	4.6	4.88	4.53593	5.12548	T	0	0	3	2	13R.T	2	1500		0.5	1000		0	0	0	0	0	0	0		0		0		0		0							7	8	8	0	1
13	2	2	1	0	1	7	NaDCC	6.06	5.93	2.2349	5.12548	N	0	0	3	2	13R.N	400	300000		0.5	1000		0	0	0	0	0	0	0		0		0		0		0							7	8	8	0	1
13	2	2	1	0	1	6	Stab NaOCl	5.65	5.57	2.05592	5.12548	SN	0	0	3	2	13R.SN	604	453000		0.5	1000		0	0	0	0	0	0	0		0		0		0		0							7	8	8	0	1
13	2	2	1	0	1	3	Gen NaOCl	5.1	5.18	2.37756	5.12548	GN	0	0	3	2	13R.GN	288	216000		0.5	1000		0	0	0	0	0	0	0		0		0		0		0							7	8	8	0	1
13	2	2	1	1	2	0	cleansing wash	4.75	4.99			CW	0	0	4	2								0	0	0	0	0	0	0		0		0		0		0							7	8	8	0	1
13	2	2	1	1	2	4	ctrl A	6.02	6.19	0		A	0	0	4	2		259	19425000					0	0	0	0	0	0	0		0		0		0		0							7	8	8	0	1
13	2	2	1	1	2	6	ctrl B	6	5.95	2.39627	0	B	0	0	4	2		104	78000		111	55500000		0	0	0	0	0	0	0		0		0		0		0							7	8	8	0	1
13	2	2	1	1	2	5	HWWS	6.05	6.02	1.80799	0.206474	SW	0	0	4	2		403	302250		69	34500000		0	0	0	0	0	0	0		0		0		0		0							7	8	8	0	1
13	2	2	1	1	2	1	ABHS	5.06	5.42	2.01018		HS	0	0	4	2		253	189750					0	0	0	0	0	0	0		0		0		0		0							7	8	8	0	1
13	2	2	1	1	2	8	HTH	6.52	6.36	2.99833	4.74429	T	0	0	4	2		26	19500		0.5	1000		0	0	0	0	0	0	0		0		0		0		0							7	8	8	0	1
13	2	2	1	1	2	2	NaDCC	5.26	5.75	2.2119	2.93811	N	0	0	4	2		159	119250		32	64000		0	0	0	0	0	0	0		0		0		0		0							7	8	8	0	1
13	2	2	1	1	2	7	Stab NaOCl	5.99	6.04	2.16779	4.74429	SN	0	0	4	2		176	132000		0.5	1000		0	0	0	0	0	0	0		0		0		0		0							7	8	8	0	1
13	2	2	1	1	2	3	Gen NaOCl	5.54	5.91	2.51567	4.74429	GN	0	0	4	2		79	59250		0.5	1000		0	0	0	0	0	0	0		0		0		0		0							7	8	8	0	1
14	2	4	1	0	1	0	cleansing wash	4.71	5.09			CW	0	0	4	2								0	0	0	0	0	0	1	0	0		1	0	0		0							6	7	7	0	5
14	2	4	1	0	1	5	ctrl A	6.25	6.11	0		A	0	0	4	2		470	35250000					0	0	0	0	0	0	1	0	0		1	0	0		0							6	7	7	0	5
14	2	4	1	0	1	1	ctrl B	5.08	5.34	2.60391	0	B	0	0	4	2	15R.B	117	87750		187	93500000		0	0	0	0	0	0	1	0	0		1	0	0		0							6	7	7	0	5
14	2	4	1	0	1	3	HWWS	5.83	8.85	2.78561	0.28957	SW	0	0	4	2	14R.SW	77	57750		96	48000000		0	0	0	0	0	0	1	0	0		1	0	0		0							6	7	7	0	5
14	2	4	1	0	1	8	ABHS	6.23	6.25	2.0572		HS	0	0	4	2		412	309000					0	0	0	0	0	0	1	0	0		1	0	0		0							6	7	7	0	5
14	2	4	1	0	1	6	HTH	6.01	6.01	2.42412	4.97081	T	0	0	4	2	14R.T	177	132750		0.5	1000		0	0	0	0	0	0	1	0	0		1	0	0		0							6	7	7	0	5
14	2	4	1	0	1	2	NaDCC	5.53	5.65	3.39334	4.97081	N	0	0	4	2	14R.N	19	14250		0.5	1000		0	0	0	0	0	0	1	0	0		1	0	0		0							6	7	7	0	5
14	2	4	1	0	1	4	Stab NaOCl	5.76	5.74	3.03863	4.97081	SN	0	0	4	2	14R.N	43	32250		0.5	1000		0	0	0	0	0	0	1	0	0		1	0	0		0							6	7	7	0	5
14	2	4	1	0	1	7	Gen NaOCl	6.3	6.29	2.33966	4.97081	GN	0	0	4	2	14R.GN	215	161250		0.5	1000		0	0	0	0	0	0	1	0	0		1	0	0		0							6	7	7	0	5
14	2	4	1	1	2	0	cleansing wash	5.8	5.85			CW	0	0	3	2								0	0	0	0	0	0	1	0	0		1	0	0		0							6	7	7	0	5
14	2	4	1	1	2	8	ctrl A	6.06	5.78	0		A	0	0	3	2		270	20250000					0	0	0	0	0	0	1	0	0		1	0	0		0							6	7	7	0	5
14	2	4	1	1	2	1	ctrl B	5.6	5.71	1.95136	0	B	0	0	3	2	14R.B.SL	302	226500		38	19000000		0	0	0	0	0	0	1	0	0		1	0	0		0							6	7	7	0	5
14	2	4	1	1	2	7	HWWS	6.31	6.24	1.60594	-0.23976	SW	0	0	3	2	14R.SW.SL	669	501750		66	33000000		0	0	0	0	0	0	1	0	0		1	0	0		0							6	7	7	0	5
14	2	4	1	1	2	3	ABHS	5.72	5.77	1.52936		HS	0	0	3	2		798	598500					0	0	0	0	0	0	1	0	0		1	0	0		0							6	7	7	0	5
14	2	4	1	1	2	4	HTH	5.73	5.78	1.8493	4.27875	T	0	0	3	2	14R.T.SL	382	286500		0.5	1000		0	0	0	0	0	0	1	0	0		1	0	0		0							6	7	7	0	5
14	2	4	1	1	2	2	NaDCC	5.47	5.64	2.01141	4.27875	N	0	0	3	2	14R.N.SL	263	197250		0.5	1000		0	0	0	0	0	0	1	0	0		1	0	0		0							6	7	7	0	5
14	2	4	1	1	2	6	Stab NaOCl	6.23	6.21	1.81123	4.27875	SN	0	0	3	2	14R.SN.SL	417	312750		0.5	1000		0	0	0	0	0	0	1	0	0		1	0	0		0							6	7	7	0	5
14	2	4	1	1	2	5	Gen NaOCl	6.26	6.3	2.0603	4.27875	GN	0	0	3	2	14R.GN.SL	235	176250		0.5	1000		0	0	0	0	0	0	1	0	0		1	0	0		0							6	7	7	0	5
15	2	8	1	0	1	0	cleansing wash	4.7	4.97			CW	0	0	4	1								0	0	0	0	0	0	1	0	0		0		0		0							9	9	9	0	5
15	2	8	1	0	1	6	ctrl A	6.26	6.19	0		A	0	0	4	1		425	31875000					0	0	0	0	0	0	1	0	0		0		0		0							9	9	9	0	5
15	2	8	1	0	1	2	ctrl B	5.62	5.62	1.99796	0	B	0	0	4	1	14R.B	427	320250		44	22000000		0	0	0	0	0	0	1	0	0		0		0		0							9	9	9	0	5
15	2	8	1	0	1	8	HWWS	6.56	6.35	2.43526	-0.329675	SW	0	0	4	1	15R.SW	156	117000		94	47000000		0	0	0	0	0	0	1	0	0		0		0		0							9	9	9	0	5
15	2	8	1	0	1	3	ABHS	5.7	5.74	2.00514		HS	0	0	4	1		420	315000					0	0	0	0	0	0	1	0	0		0		0		0							9	9	9	0	5
15	2	8	1	0	1	7	HTH	6.22	6.21	2.836	4.34242	T	0	0	4	1	15R.T	62	46500		0.5	1000		0	0	0	0	0	0	1	0	0		0		0		0							9	9	9	0	5
15	2	8	1	0	1	4	NaDCC	5.71	5.65	2.47917	4.34242	N	0	0	4	1	15R.N	141	105750		0.5	1000		0	0	0	0	0	0	1	0	0		0		0		0							9	9	9	0	5
15	2	8	1	0	1	5	Stab NaOCl	5.74	5.8	2.06729	4.34242	SN	0	0	4	1	15R.SN	364	273000		0.5	1000		0	0	0	0	0	0	1	0	0		0		0		0							9	9	9	0	5
15	2	8	1	0	1	1	Gen NaOCl	5.17	5.33	3.34964	4.34242	GN	0	0	4	1	15R.GN	19	14250		0.5	1000		0	0	0	0	0	0	1	0	0		0		0		0							9	9	9	0	5
15	2	8	1	1	1	0	cleansing wash	5.74	6.18			CW												0	0	0	0	0	0	1	0	0		0		0		0							9	9	9	0	5
15	2	8	1	1	1	5	ctrl A	6	6.2	0		A						530	39750000					0	0	0	0	0	0	1	0	0		0		0		0							9	9	9	0	5
15	2	8	1	1	1	3	ctrl B	5.93	6.2	2.47876	0	B						176	132000		214	107000000		0	0	0	0	0	0	1	0	0		0		0		0							9	9	9	0	5
15	2	8	1	1	1	1	HWWS	5.43	5.9	2.87302	0.123588	SW						71	53250		161	80500000		0	0	0	0	0	0	1	0	0		0		0		0							9	9	9	0	5
15	2	8	1	1	1	4	ABHS	5.91	6.11	1.77003		HS						900	675000					0	0	0	0	0	0	1	0	0		0		0		0							9	9	9	0	5
15	2	8	1	1	1	7	HTH	6.43	6.3	1.85681	5.02938	T						737	552750		0.5	1000		0	0	0	0	0	0	1	0	0		0		0		0							9	9	9	0	5
15	2	8	1	1	1	8	NaDCC	6.54	6.38	2.64509	2.4428	N						120	90000		193	386000		0	0	0	0	0	0	1	0	0		0		0		0							9	9	9	0	5
15	2	8	1	1	1	6	Stab NaOCl	6.04	6.28	3.01671	5.02938	SN						51	38250		0.5	1000		0	0	0	0	0	0	1	0	0		0		0		0							9	9	9	0	5
15	2	8	1	1	1	2	Gen NaOCl	5.7	5.99	2.78978	5.02938	GN						86	64500		0.5	1000		0	0	0	0	0	0	1	0	0		0		0		0							9	9	9	0	5
16	1	4	1	0	2	0	cleansing wash	4.11	3.99			CW	0	0	2	2								0	0	0		0	0	1	0	1	1	0		0		0							7	7	7	0	0
16	1	4	1	0	2	4	ctrl A	4.82	4.65	0		A	0	0	2	2		383	28725000					0	0	0		0	0	1	0	1	1	0		0		0							7	7	7	0	0
16	1	4	1	0	2	7	ctrl B	5.33	5.35	1.69502	0	B	0	0	2	2		773	579750		227	113500000		0	0	0		0	0	1	0	1	1	0		0		0							7	7	7	0	0
16	1	4	1	0	2	8	HWWS	5.17	5.19	2.053	0.162901	SW	0	0	2	2		339	254250		156	78000000		0	0	0		0	0	1	0	1	1	0		0		0							7	7	7	0	0
16	1	4	1	0	2	3	ABHS	4.76	4.55	3.28217		HS	0	0	2	2		20	15000					0	0	0		0	0	1	0	1	1	0		0		0							7	7	7	0	0
16	1	4	1	0	2	2	HTH	4.22	4.34	2.57036	5.055	T	0	0	2	2		103	77250		0.5	1000		0	0	0		0	0	1	0	1	1	0		0		0							7	7	7	0	0
16	1	4	1	0	2	1	NaDCC	4.28	4.17	7.75929	5.055	N	0	0	2	2	16R.N	0	0.5		0.5	1000		0	0	0		0	0	1	0	1	1	0		0		0							7	7	7	0	0
16	1	4	1	0	2	6	Stab NaOCl	5.19	5.12	3.09184	5.055	SN	0	0	2	2		31	23250		0.5	1000		0	0	0		0	0	1	0	1	1	0		0		0							7	7	7	0	0
16	1	4	1	0	2	5	Gen NaOCl	4.72	4.62	2.94973	5.055	GN	0	0	2	2		43	32250		0.5	1000		0	0	0		0	0	1	0	1	1	0		0		0							7	7	7	0	0
16	1	4	1	1	2	0	cleansing wash					CW	0	0	3	2								0	0	0		0	0	1	0	1	1	0		0		0							7	7	7	0	0
16	1	4	1	1	2	7	ctrl A	5.48	5.31	0		A	0	0	3	2		361	27075000					0	0	0		0	0	1	0	1	1	0		0		0							7	7	7	0	0
16	1	4	1	1	2	1	ctrl B	4.66	4.5	2.4606	0	B	0	0	3	2		125	93750		90	45000000		0	0	0		0	0	1	0	1	1	0		0		0							7	7	7	0	0
16	1	4	1	1	2	4	HWWS	5.56	5.28	2.21905	0.410174	SW	0	0	3	2		218	163500		35	17500000		0	0	0		0	0	1	0	1	1	0		0		0							7	7	7	0	0
16	1	4	1	1	2	6	ABHS	5.42	5.36	2.79408		HS	0	0	3	2		58	43500					0	0	0		0	0	1	0	1	1	0		0		0							7	7	7	0	0
16	1	4	1	1	2	2	HTH	5.06	4.6	3.95545	4.65321	T	0	0	3	2		4	3000		0.5	1000		0	0	0		0	0	1	0	1	1	0		0		0							7	7	7	0	0
16	1	4	1	1	2	8	NaDCC	5.55	5.44	2.26525	3.87506	N	0	0	3	2		196	147000		3	6000		0	0	0		0	0	1	0	1	1	0		0		0							7	7	7	0	0
16	1	4	1	1	2	3	Stab NaOCl	5.42	5.13	2.75817	4.65321	SN	0	0	3	2		63	47250		0.5	1000		0	0	0		0	0	1	0	1	1	0		0		0							7	7	7	0	0
16	1	4	1	1	2	5	Gen NaOCl	5.62	5.43	2.29269	4.65321	GN	0	0	3	2		184	138000		0.5	1000		0	0	0		0	0	1	0	1	1	0		0		0							7	7	7	0	0
17	2	4	1	0	1	0	cleansing wash	4.62	4.8			CW	0	0	3	2								0	0	0	0	0	0	0		0		0		0		0							7	7	7	0	5
17	2	4	1	0	1	6	ctrl A	6.02	5.86	0		A	0	0	3	2		308	23100000					0	0	0	0	0	0	0		0		0		0		0							7	7	7	0	5
17	2	4	1	0	1	7	ctrl B	6.03	5.91	2.36145	0	B	0	0	3	2	17R.B	134	100500		125	62500000		0	0	0	0	0	0	0		0		0		0		0							7	7	7	0	5
17	2	4	1	0	1	1	HWWS	5.24	5.36	2.23328	0.39794	SW	0	0	3	2	17R.SW	180	135000		50	25000000		0	0	0	0	0	0	0		0		0		0		0							7	7	7	0	5
17	2	4	1	0	1	5	ABHS	5.68	5.77	2.8653		HS	0	0	3	2		42	31500					0	0	0	0	0	0	0		0		0		0		0							7	7	7	0	5
17	2	4	1	0	1	8	HTH	6.01	6	3.48855	4.79588	T	0	0	3	2	17R.T	10	7500		0.5	1000		0	0	0	0	0	0	0		0		0		0		0							7	7	7	0	5
17	2	4	1	0	1	4	NaDCC	6.01	6.06	3.58546	4.19382	N	0	0	3	2	17R.N	8	6000		2	4000		0	0	0	0	0	0	0		0		0		0		0							7	7	7	0	5
17	2	4	1	0	1	3	Stab NaOCl	5.76	5.87	2.33321	4.79588	GN	0	0	3	2	17R.SN	143	107250		0.5	1000		0	0	0	0	0	0	0		0		0		0		0							7	7	7	0	5
17	2	4	1	0	1	2	Gen NaOCl	5.55	5.51	2.55405	4.79588	SN	0	0	3	2	17R.GN	86	64500		0.5	1000		0	0	0	0	0	0	0		0		0		0		0							7	7	7	0	5
17	2	4	1	1	1	0	cleansing wash	4.43	4.72			CW	0	0	2	2								0	0	0	0	0	0	0		0		0		0		0							7	7	7	0	5
17	2	4	1	1	1	5	ctrl A	5.8	5.88	0		A	0	0	2	2		836	62700000					0	0	0	0	0	0	0		0		0		0		0							7	7	7	0	5
17	2	4	1	1	1	4	ctrl B	6.23	6.11	2.74323	0	B	0	0	2	2		151	113250		0.5	250000		0	0	0	0	0	0	0		0		0		0		0							7	7	7	0	5
17	2	4	1	1	1	7	HWWS	6.13	6.07	2.57196	-2.60423	SW	0	0	2	2		224	168000		201	100500000		0	0	0	0	0	0	0		0		0		0		0							7	7	7	0	5
17	2	4	1	1	1	8	ABHS	6.1	6.17	3.32015		HS	0	0	2	2		40	30000					0	0	0	0	0	0	0		0		0		0		0							7	7	7	0	5
17	2	4	1	1	1	6	HTH	5.85	5.85	3.33114	2.39794	T	0	0	2	2		39	29250		0.5	1000		0	0	0	0	0	0	0		0		0		0		0							7	7	7	0	5
17	2	4	1	1	1	2	NaDCC	5.93	5.99	2.74323	2.39794	N	0	0	2	2		151	113250		0.5	1000		0	0	0	0	0	0	0		0		0		0		0							7	7	7	0	5
17	2	4	1	1	1	3	Stab NaOCl	5.86	5.77	8.0983	2.39794	SN	0	0	2	2		0	0.5		0.5	1000		0	0	0	0	0	0	0		0		0		0		0							7	7	7	0	5
17	2	4	1	1	1	1	Gen NaOCl	5.03	5.24	2.88081	2.39794	GN	0	0	2	2		110	82500		0.5	1000		0	0	0	0	0	0	0		0		0		0		0							7	7	7	0	5
18	1	4	1	0	2	0	cleansing wash	5	4.86			CW	0	0	1	2								0	0	0		0	0	1	0	0		0		0		0							7	7	5	0	0
18	1	4	1	0	2	4	ctrl A	6.08	6.06	0		A	0	0	1	2		476	35700000					0	0	0		0	0	1	0	0		0		0		0							7	7	5	0	0
18	1	4	1	0	2	6	ctrl B	6.27	6.25	2.1323	0	B	0	0	1	2	18R.B	351	263250		262	131000000		0	0	0		0	0	1	0	0		0		0		0							7	7	5	0	0
18	1	4	1	0	2	2	HWWS	5.37	5.44	2.86469	0.328396	SW	0	0	1	2	18R.SW	65	48750		123	61500000		0	0	0		0	0	1	0	0		0		0		0							7	7	5	0	0
18	1	4	1	0	2	1	ABHS	5.11	5.2	2.86469		HS	0	0	1	2		65	48750					0	0	0		0	0	1	0	0		0		0		0							7	7	5	0	0
18	1	4	1	0	2	3	HTH	5.72	5.87	3.17246	5.11727	T	0	0	1	2	18R.T	32	24000		0.5	1000		0	0	0		0	0	1	0	0		0		0		0							7	7	5	0	0
18	1	4	1	0	2	7	NaDCC	6.44	6.28	2.9616	4.81624	N	0	0	1	2	18R.N	52	39000		1	2000		0	0	0		0	0	1	0	0		0		0		0							7	7	5	0	0
18	1	4	1	0	2	5	Stab NaOCl	6.21	6.05	7.8537	5.11727	SN	0	0	1	2	18R.SN	0	0.5		0.5	1000		0	0	0		0	0	1	0	0		0		0		0							7	7	5	0	0
18	1	4	1	0	2	8	Gen NaOCl	6.21	6.11	2.95333	5.11727	GN	0	0	1	2	18R.GN	53	39750		0.5	1000		0	0	0		0	0	1	0	0		0		0		0							7	7	5	0	0
18	1	4	1	1	2	0	cleansing wash	5.4	5.47			CW	0	0	1	2								0	0	0		0	0	1	0	0		0		0		0							7	7	5	0	0
18	1	4	1	1	2	1	ctrl A	5.45	5.32	0		A	0	0	1	2		160	12000000					0	0	0		0	0	1	0	0		0		0		0							7	7	5	0	0
18	1	4	1	1	2	6	ctrl B	5.69	5.51	1.81673	0	B	0	0	1	2		244	183000		96	48000000		0	0	0		0	0	1	0	0		0		0		0							7	7	5	0	0
18	1	4	1	1	2	2	HWWS	5.43	5.43	2.71276	0.131013	SW	0	0	1	2		31	23250		71	35500000		0	0	0		0	0	1	0	0		0		0		0							7	7	5	0	0
18	1	4	1	1	2	7	ABHS	5.93	5.73	1.95615		HS	0	0	1	2		177	132750					0	0	0		0	0	1	0	0		0		0		0							7	7	5	0	0
18	1	4	1	1	2	8	HTH	5.85	5.46	3.50515	4.68124	T	0	0	1	2		5	3750		0.5	1000		0	0	0		0	0	1	0	0		0		0		0							7	7	5	0	0
18	1	4	1	1	2	5	NaDCC	5.93	5.79	2.94885	4.68124	N	0	0	1	2		18	13500		0.5	1000	one is SN	0	0	0		0	0	1	0	0		0		0		0							7	7	5	0	0
18	1	4	1	1	2	3	Stab NaOCl	5.78	5.55	3.90309	3.47712	SN	0	0	1	2		2	1500		8	16000	one is SN	0	0	0		0	0	1	0	0		0		0		0							7	7	5	0	0
18	1	4	1	1	2	4	Gen NaOCl	5.86	5.78	2.09691	4.68124	GN	0	0	1	2		128	96000		0.5	1000		0	0	0		0	0	1	0	0		0		0		0							7	7	5	0	0
[truncated: 2 more columns]
