# Supplementary material for: Handwashing and Ebola virus disease outbreaks: A randomized comparison of soap, hand sanitizer, and 0.05% chlorine solutions on the inactivation and removal of model organisms Phi6 and E. coli from hands and persistence in rinse water
Source: PLoS One. 2017 Feb 23;12(2):e0172734. doi: 10.1371/journal.pone.0172734 (PMC5322913; doi:10.1371/journal.pone.0172734)
Supplement: S2 Dataset — (XLS) [file pone.0172734.s002.xls]

## Sheet: Sheet1
subject_id	gender	race	organism	soil_load	hand_tested	round	code	palm_ph	web_ph	hw_log_reduction	rw_log_reduction	antimicrobials	sores	nail_length	handedness	method	hw_plaques	hw_pfu_ml	hw_notes	rw_plaques	rw_pfu_ml	rw_notes	soap_allergy	beef_allergy	hand_abnormality	pregnant	mental_health	antibiotics	seasonal_allergy	seasonal_allergy_dx	asthma	asthma_dx	eczema	eczema_dx	hayfever	hayfever_dx	num_meds	med1_name	med1_freq	med2_name	med2_freq	med3_name	med3_freq	typical_hw	yesterday_hw	yesterday_soap	yesterday_hs	dishes_week	cleaning_week
1	2	2	2	0	1	0	cleansing wash	4.72	4.69			0	0	1	2	CW							0	0	0	0	0	0	0		0		0		0		3	Cymbalta	3	Abilify	3	Wellbutrun	3	4	4	4	1	0	0
1	2	2	2	0	1	8	ctrl A	6.6	6.7	0		0	0	1	2	A	8.5	637500					0	0	0	0	0	0	0		0		0		0		3	Cymbalta	3	Abilify	3	Wellbutrun	3	4	4	4	1	0	0
1	2	2	2	0	1	4	ctrl B	6.26	6.22	6.10551	0	0	0	1	2	B	0.5	0.5		1000	5000000	TNTC	0	0	0	0	0	0	0		0		0		0		3	Cymbalta	3	Abilify	3	Wellbutrun	3	4	4	4	1	0	0
1	2	2	2	0	1	5	HWWS	6.35	6.31	2.4523	2.39794	0	0	1	2	SW	3	2250		4	20000		0	0	0	0	0	0	0		0		0		0		3	Cymbalta	3	Abilify	3	Wellbutrun	3	4	4	4	1	0	0
1	2	2	2	0	1	3	ABHS	6.36	6.34	3.23045		0	0	1	2	HS	0.5	375					0	0	0	0	0	0	0		0		0		0		3	Cymbalta	3	Abilify	3	Wellbutrun	3	4	4	4	1	0	0
1	2	2	2	0	1	2	HTH	6.61	6.41	3.23045	3.69897	0	0	1	2	T	0.5	375		0.5	1000		0	0	0	0	0	0	0		0		0		0		3	Cymbalta	3	Abilify	3	Wellbutrun	3	4	4	4	1	0	0
1	2	2	2	0	1	6	NaDCC	6.39	6.43	3.23045	3.69897	0	0	1	2	N	0.5	375		0.5	1000		0	0	0	0	0	0	0		0		0		0		3	Cymbalta	3	Abilify	3	Wellbutrun	3	4	4	4	1	0	0
1	2	2	2	0	1	1	Stab NaOCl	6.08	5.94	2.32736	3.69897	0	0	1	2	SN	4	3000		0.5	1000		0	0	0	0	0	0	0		0		0		0		3	Cymbalta	3	Abilify	3	Wellbutrun	3	4	4	4	1	0	0
1	2	2	2	0	1	7	Gen NaOCl	6.33	6.5	2.92942	3.69897	0	0	1	2	GN	1	750		0.5	1000		0	0	0	0	0	0	0		0		0		0		3	Cymbalta	3	Abilify	3	Wellbutrun	3	4	4	4	1	0	0
1	2	2	2	1	2	0	cleansing wash	4.97	4.93			0	0	1	2	CW							0	0	0	0	0	0	0		0		0		0		3	Cymbalta	3	Abilify	3	Wellbutrun	3	4	4	4	1	0	0
1	2	2	2	1	2	3	ctrl A	6.26	6.38	0		0	0	1	2	A	5	375000					0	0	0	0	0	0	0		0		0		0		3	Cymbalta	3	Abilify	3	Wellbutrun	3	4	4	4	1	0	0
1	2	2	2	1	2	6	ctrl B	6.65	6.66	1.74473	0	0	0	1	2	B	9	6750		1000	5000000	TNTC	0	0	0	0	0	0	0		0		0		0		3	Cymbalta	3	Abilify	3	Wellbutrun	3	4	4	4	1	0	0
1	2	2	2	1	2	2	HWWS	6.53	6.35	3	3.30103	0	0	1	2	SW	0.5	375		0.5	2500		0	0	0	0	0	0	0		0		0		0		3	Cymbalta	3	Abilify	3	Wellbutrun	3	4	4	4	1	0	0
1	2	2	2	1	2	8	ABHS	6.48	6.52	2.22185		0	0	1	2	HS	3	2250					0	0	0	0	0	0	0		0		0		0		3	Cymbalta	3	Abilify	3	Wellbutrun	3	4	4	4	1	0	0
1	2	2	2	1	2	7	HTH	6.33	6.31	3	3.09691	0	0	1	2	T	0.5	375		2	4000		0	0	0	0	0	0	0		0		0		0		3	Cymbalta	3	Abilify	3	Wellbutrun	3	4	4	4	1	0	0
1	2	2	2	1	2	4	NaDCC	6.42	6.59	1.85387	3.69897	0	0	1	2	N	7	5250		0.5	1000		0	0	0	0	0	0	0		0		0		0		3	Cymbalta	3	Abilify	3	Wellbutrun	3	4	4	4	1	0	0
1	2	2	2	1	2	5	Stab NaOCl	6.1	6.17	0.673664	0.895513	0	0	1	2	SN	106	79500		318	636000		0	0	0	0	0	0	0		0		0		0		3	Cymbalta	3	Abilify	3	Wellbutrun	3	4	4	4	1	0	0
1	2	2	2	1	2	1	Gen NaOCl	6.02	5.9	0.484126	0.813609	0	0	1	2	GN	164	123000		384	768000		0	0	0	0	0	0	0		0		0		0		3	Cymbalta	3	Abilify	3	Wellbutrun	3	4	4	4	1	0	0
2	2	2	2	0	2	0	cleansing wash	5.28	5.54			0	0	2	2	CW							0	0	0	0	0	0	0		0		0		0		0							7	7	7	0	5	0
2	2	2	2	0	2	5	ctrl A	6.51	6.7	0		0	0	2	2	A	2.5	187500					0	0	0	0	0	0	0		0		0		0		0							7	7	7	0	5	0
2	2	2	2	0	2	8	ctrl B	6.57	7.04	2.09691	0	0	0	2	2	B	2	1500		52	260000		0	0	0	0	0	0	0		0		0		0		0							7	7	7	0	5	0
2	2	2	2	0	2	2	HWWS	6.25	6.38	1.39794	1.41497	0	0	2	2	SW	10	7500		2	10000		0	0	0	0	0	0	0		0		0		0		0							7	7	7	0	5	0
2	2	2	2	0	2	4	ABHS	6.53	6.56	1.79588		0	0	2	2	HS	4	3000					0	0	0	0	0	0	0		0		0		0		0							7	7	7	0	5	0
2	2	2	2	0	2	3	HTH	6.28	6.63	1.69897	2.41497	0	0	2	2	T	5	3750		0.5	1000		0	0	0	0	0	0	0		0		0		0		0							7	7	7	0	5	0
2	2	2	2	0	2	1	NaDCC	5.86	6.31	2.69897	2.41497	0	0	2	2	N	0.5	375		0.5	1000		0	0	0	0	0	0	0		0		0		0		0							7	7	7	0	5	0
2	2	2	2	0	2	7	Stab NaOCl	6.56	6.73	1.92082	2.41497	0	0	2	2	SN	3	2250		0.5	1000		0	0	0	0	0	0	0		0		0		0		0							7	7	7	0	5	0
2	2	2	2	0	2	6	Gen NaOCl	6.51	6.65	2.69897	2.41497	0	0	2	2	GN	0.5	375		0.5	1000		0	0	0	0	0	0	0		0		0		0		0							7	7	7	0	5	0
2	2	2	2	1	2	0	cleansing wash	4.82	5.24			0	0	1	2	CW							0	0	0	0	0	0	0		0		0		0		0							7	7	7	0	5	0
2	2	2	2	1	2	4	ctrl A	6.77	6.73	0		0	0	1	2	A	5.215	391125					0	0	0	0	0	0	0		0		0		0		0							7	7	7	0	5	0
2	2	2	2	1	2	5	ctrl B	6.54	6.64	3.01828	0	0	0	1	2	B	0.5	375		101	505000		0	0	0	0	0	0	0		0		0		0		0							7	7	7	0	5	0
2	2	2	2	1	2	3	HWWS	7.12	7.31	3.01828	0.82823	0	0	1	2	SW	0.5	375		15	75000		0	0	0	0	0	0	0		0		0		0		0							7	7	7	0	5	0
2	2	2	2	1	2	8	ABHS	6.58	6.64	2.41622		0	0	1	2	HS	2	1500					0	0	0	0	0	0	0		0		0		0		0							7	7	7	0	5	0
2	2	2	2	1	2	2	HTH	6.69	7.3	3.01828	1.05984	0	0	1	2	T	0.5	375		22	44000		0	0	0	0	0	0	0		0		0		0		0							7	7	7	0	5	0
2	2	2	2	1	2	6	NaDCC	6.5	6.6	3.01828	1.8002	0	0	1	2	N	0.5	375		4	8000		0	0	0	0	0	0	0		0		0		0		0							7	7	7	0	5	0
2	2	2	2	1	2	7	Stab NaOCl	6.42	6.72	3.01828	2.40226	0	0	1	2	SN	0.5	375		1	2000		0	0	0	0	0	0	0		0		0		0		0							7	7	7	0	5	0
2	2	2	2	1	2	1	Gen NaOCl	6.47	7.15	3.01828	1.92514	0	0	1	2	GN	0.5	375		3	6000		0	0	0	0	0	0	0		0		0		0		0							7	7	7	0	5	0
3	2	2	2	0		0	cleansing wash	5.12	5.42			0	0	3	2	CW							0	0	0	0	0	0	1	0	0		0		0		2	birth control	3	humalog insulin	4			7	7	7	0	21	0
3	2	2	2	0		6	ctrl A	6.23	6.41	0		0	0	3	2	A	1000	75000000					0	0	0	0	0	0	1	0	0		0		0		2	birth control	3	humalog insulin	4			7	7	7	0	21	0
3	2	2	2	0		1	ctrl B	5.15	6.21	4.69897	0	0	0	3	2	B	2	1500		4	20000		0	0	0	0	0	0	1	0	0		0		0		2	birth control	3	humalog insulin	4			7	7	7	0	21	0
3	2	2	2	0		2	HWWS	6.15	6.44	4.39794	0.60206	0	0	3	2	SW	4	3000		1	5000		0	0	0	0	0	0	1	0	0		0		0		2	birth control	3	humalog insulin	4			7	7	7	0	21	0
3	2	2	2	0		5	ABHS	6.24	6.56	5.30103		0	0	3	2	HS	0.5	375					0	0	0	0	0	0	1	0	0		0		0		2	birth control	3	humalog insulin	4			7	7	7	0	21	0
3	2	2	2	0		8	HTH	6.71	6.86	4.39794	0.69897	0	0	3	2	T	4	3000		2	4000		0	0	0	0	0	0	1	0	0		0		0		2	birth control	3	humalog insulin	4			7	7	7	0	21	0
3	2	2	2	0		4	NaDCC	6.37	6.56	4.39794	1.30103	0	0	3	2	N	4	3000		0.5	1000		0	0	0	0	0	0	1	0	0		0		0		2	birth control	3	humalog insulin	4			7	7	7	0	21	0
3	2	2	2	0		3	Stab NaOCl	6.35	6.46	5	0.69897	0	0	3	2	SN	1	750		2	4000		0	0	0	0	0	0	1	0	0		0		0		2	birth control	3	humalog insulin	4			7	7	7	0	21	0
3	2	2	2	0		7	Gen NaOCl	6.56	6.62	4.39794	1.30103	0	0	3	2	GN	4	3000		0.5	1000		0	0	0	0	0	0	1	0	0		0		0		2	birth control	3	humalog insulin	4			7	7	7	0	21	0
3	2	2	2	1	1	0	cleansing wash	4.9	4.82			0	0	3	2	CW							0	0	0	0	0	0	1	0	0		0		0		2	birth control	3	humalog insulin	4			7	7	7	0	21	0
3	2	2	2	1	1	5	ctrl A	6.72	6.4	0		0	0	3	2	A	204	15300000					0	0	0	0	0	0	1	0	0		0		0		2	birth control	3	humalog insulin	4			7	7	7	0	21	0
3	2	2	2	1	1	4	ctrl B	6.53	6.18	4.61066	0	0	0	3	2	B	0.5	375		1000	5000000	TNTC	0	0	0	0	0	0	1	0	0		0		0		2	birth control	3	humalog insulin	4			7	7	7	0	21	0
3	2	2	2	1	1	3	HWWS	6.44	6.32	4.61066	3.30103	0	0	3	2	SW	0.5	375		0.5	2500		0	0	0	0	0	0	1	0	0		0		0		2	birth control	3	humalog insulin	4			7	7	7	0	21	0
3	2	2	2	1	1	8	ABHS	6.75	6.3	1.26197		0	0	3	2	HS	1116	837000					0	0	0	0	0	0	1	0	0		0		0		2	birth control	3	humalog insulin	4			7	7	7	0	21	0
3	2	2	2	1	1	1	HTH	5.68	5.86	4.61066	2.284	0	0	3	2	T	0.5	375		13	26000		0	0	0	0	0	0	1	0	0		0		0		2	birth control	3	humalog insulin	4			7	7	7	0	21	0
3	2	2	2	1	1	7	NaDCC	6.78	6.45	4.61066	2.79588	0	0	3	2	N	0.5	375		4	8000		0	0	0	0	0	0	1	0	0		0		0		2	birth control	3	humalog insulin	4			7	7	7	0	21	0
3	2	2	2	1	1	2	Stab NaOCl	6.22	6.21	2.62839	0.886057	0	0	3	2	SN	48	36000		325	650000		0	0	0	0	0	0	1	0	0		0		0		2	birth control	3	humalog insulin	4			7	7	7	0	21	0
3	2	2	2	1	1	6	Gen NaOCl	6.55	6.24	2.13644	0.957031	0	0	3	2	GN	149	111750		276	552000		0	0	0	0	0	0	1	0	0		0		0		2	birth control	3	humalog insulin	4			7	7	7	0	21	0
4	1	2	2	0	2	0	cleansing wash	4.63	0.54			0	0	3	2	CW							0	0	0		0	0	1	0	0		1	0	0		0							3	3	3	0	0	0
4	1	2	2	0	2	7	ctrl A	6.6	6.7	0		0	0	3	2	A							0	0	0		0	0	1	0	0		1	0	0		0							3	3	3	0	0	0
4	1	2	2	0	2	6	ctrl B	6.73	6.33		0	0	0	3	2	B							0	0	0		0	0	1	0	0		1	0	0		0							3	3	3	0	0	0
4	1	2	2	0	2	5	HWWS	6.43	6.5			0	0	3	2	SW							0	0	0		0	0	1	0	0		1	0	0		0							3	3	3	0	0	0
4	1	2	2	0	2	4	ABHS	6.41	6.3			0	0	3	2	HS							0	0	0		0	0	1	0	0		1	0	0		0							3	3	3	0	0	0
4	1	2	2	0	2	3	HTH	6.24	6.24			0	0	3	2	T							0	0	0		0	0	1	0	0		1	0	0		0							3	3	3	0	0	0
4	1	2	2	0	2	8	NaDCC	6.72	6.66			0	0	3	2	N							0	0	0		0	0	1	0	0		1	0	0		0							3	3	3	0	0	0
4	1	2	2	0	2	2	Stab NaOCl	6.25	5.86			0	0	3	2	SN							0	0	0		0	0	1	0	0		1	0	0		0							3	3	3	0	0	0
4	1	2	2	0	2	1	Gen NaOCl	5.73	5.86			0	0	3	2	GN							0	0	0		0	0	1	0	0		1	0	0		0							3	3	3	0	0	0
4	1	2	2	1	1	0	cleansing wash					0		3	2	CW							0	0	0		0	0	1	0	0		1	0	0		0							3	3	3	0	0	0
4	1	2	2	1	1	1	ctrl A			0		0		3	2	A	1.005	75375					0	0	0		0	0	1	0	0		1	0	0		0							3	3	3	0	0	0
4	1	2	2	1	1	5	ctrl B			2.00217	0	0		3	2	B	1	750		10	50000		0	0	0		0	0	1	0	0		1	0	0		0							3	3	3	0	0	0
4	1	2	2	1	1	3	HWWS			2.3032	1.30103	0		3	2	SW	0.5	375		0.5	2500		0	0	0		0	0	1	0	0		1	0	0		0							3	3	3	0	0	0
4	1	2	2	1	1	4	ABHS			0.640438		0		3	2	HS	23	17250					0	0	0		0	0	1	0	0		1	0	0		0							3	3	3	0	0	0
4	1	2	2	1	1	6	HTH			2.3032	0.552842	0		3	2	T	0.5	375		7	14000		0	0	0		0	0	1	0	0		1	0	0		0							3	3	3	0	0	0
4	1	2	2	1	1	8	NaDCC			2.3032	1.69897	0		3	2	N	0.5	375		0.5	1000		0	0	0		0	0	1	0	0		1	0	0		0							3	3	3	0	0	0
4	1	2	2	1	1	7	Stab NaOCl			1.70114	1.69897	0		3	2	SN	2	1500		0.5	1000		0	0	0		0	0	1	0	0		1	0	0		0							3	3	3	0	0	0
4	1	2	2	1	1	2	Gen NaOCl			2.3032	1.69897	0		3	2	GN	0.5	375		0.5	1000		0	0	0		0	0	1	0	0		1	0	0		0							3	3	3	0	0	0
5	1	6	2	0	1	0	cleansing wash	4.45	4.31			0	0	1	1	CW							0	0	0		0	0	0		0		0		0		0							4	4	4	1	7	1
5	1	6	2	0	1	2	ctrl A	5.81	5.33	0		0	0	1	1	A	1	75000					0	0	0		0	0	0		0		0		0		0							4	4	4	1	7	1
5	1	6	2	0	1	1	ctrl B	4.37	4.57	1.69897	0	0	0	1	1	B	2	1500		11	55000		0	0	0		0	0	0		0		0		0		0							4	4	4	1	7	1
5	1	6	2	0	1	4	HWWS	6.22	6.34	1.52288	1.34242	0	0	1	1	SW	3	2250		0.5	2500		0	0	0		0	0	0		0		0		0		0							4	4	4	1	7	1
5	1	6	2	0	1	8	ABHS	6.52	6.58	1.39794		0	0	1	1	HS	4	3000					0	0	0		0	0	0		0		0		0		0							4	4	4	1	7	1
5	1	6	2	0	1	7	HTH	6.44	6.23	1.69897	1.43933	0	0	1	1	T	2	1500		1	2000		0	0	0		0	0	0		0		0		0		0							4	4	4	1	7	1
5	1	6	2	0	1	6	NaDCC	6.51	6.33	1.69897	1.1383	0	0	1	1	N	2	1500		2	4000		0	0	0		0	0	0		0		0		0		0							4	4	4	1	7	1
5	1	6	2	0	1	5	Stab NaOCl	6.19	6.02	1.69897	0.962211	0	0	1	1	SN	2	1500		3	6000		0	0	0		0	0	0		0		0		0		0							4	4	4	1	7	1
5	1	6	2	0	1	3	Gen NaOCl	5.92	5.59	2.30103	1.74036	0	0	1	1	GN	0.5	375		0.5	1000		0	0	0		0	0	0		0		0		0		0							4	4	4	1	7	1
5	1	6	2	1	1	0	cleansing wash	4.77	4.6				0	1	1	CW							0	0	0		0	0	0		0		0		0		0							4	4	4	1	7	1
5	1	6	2	1	1	8	ctrl A	6.53	6.61	0			0	1	1	A	42	3150000					0	0	0		0	0	0		0		0		0		0							4	4	4	1	7	1
5	1	6	2	1	1	3	ctrl B	6.42	6.01	3.92428	0		0	1	1	B	0.5	375		1000	5000000	TNTC	0	0	0		0	0	0		0		0		0		0							4	4	4	1	7	1
5	1	6	2	1	1	7	HWWS	6.53	6.81	3.92428	3.30103		0	1	1	SW	0.5	375		0.5	2500		0	0	0		0	0	0		0		0		0		0							4	4	4	1	7	1
5	1	6	2	1	1	2	ABHS	6.19	6.32	3.92428			0	1	1	HS	0.5	375					0	0	0		0	0	0		0		0		0		0							4	4	4	1	7	1
5	1	6	2	1	1	1	HTH	5.84	5.68	3.92428	3.09691		0	1	1	T	0.5	375		2	4000		0	0	0		0	0	0		0		0		0		0							4	4	4	1	7	1
5	1	6	2	1	1	6	NaDCC	6.73	7.11	3.92428	3.69897		0	1	1	N	0.5	375		0.5	1000		0	0	0		0	0	0		0		0		0		0							4	4	4	1	7	1
5	1	6	2	1	1	5	Stab NaOCl	6.31	7	2.04347	0.719422		0	1	1	SN	38	28500		477	954000		0	0	0		0	0	0		0		0		0		0							4	4	4	1	7	1
5	1	6	2	1	1	4	Gen NaOCl	6.47	6.31	1.63648	0.887395		0	1	1	GN	97	72750		324	648000		0	0	0		0	0	0		0		0		0		0							4	4	4	1	7	1
6	2	2	2	0	1	0	cleansing wash	5.67	5.88			0	0	3	2	CW							0	0	0	0	0	0	0		0		0		0		1	tri-previfem (birth control)	3					5	4	4	0	21	2
6	2	2	2	0	1	7	ctrl A	6.63	6.52	0		0	0	3	2	A							0	0	0	0	0	0	0		0		0		0		1	tri-previfem (birth control)	3					5	4	4	0	21	2
6	2	2	2	0	1	5	ctrl B	6.78	6.75		0	0	0	3	2	B							0	0	0	0	0	0	0		0		0		0		1	tri-previfem (birth control)	3					5	4	4	0	21	2
6	2	2	2	0	1	8	HWWS	6.86	6.9			0	0	3	2	SW							0	0	0	0	0	0	0		0		0		0		1	tri-previfem (birth control)	3					5	4	4	0	21	2
6	2	2	2	0	1	3	ABHS	6.61	6.65			0	0	3	2	HS							0	0	0	0	0	0	0		0		0		0		1	tri-previfem (birth control)	3					5	4	4	0	21	2
6	2	2	2	0	1	1	HTH	6.35	6.41			0	0	3	2	T							0	0	0	0	0	0	0		0		0		0		1	tri-previfem (birth control)	3					5	4	4	0	21	2
6	2	2	2	0	1	6	NaDCC	6.67	6.74			0	0	3	2	N							0	0	0	0	0	0	0		0		0		0		1	tri-previfem (birth control)	3					5	4	4	0	21	2
6	2	2	2	0	1	4	Stab NaOCl	6.56	6.47			0	0	3	2	SN							0	0	0	0	0	0	0		0		0		0		1	tri-previfem (birth control)	3					5	4	4	0	21	2
6	2	2	2	0	1	2	Gen NaOCl	6.6	6.67			0	0	3	2	GN							0	0	0	0	0	0	0		0		0		0		1	tri-previfem (birth control)	3					5	4	4	0	21	2
6	2	2	2	1	1	0	cleansing wash					0	0	3	2	CW							0	0	0	0	0	0	0		0		0		0		1	tri-previfem (birth control)	3					5	4	4	0	21	2
6	2	2	2	1	1	5	ctrl A			0		0	0	3	2	A	156	11700000					0	0	0	0	0	0	0		0		0		0		1	tri-previfem (birth control)	3					5	4	4	0	21	2
6	2	2	2	1	1	8	ctrl B			3.716	0	0	0	3	2	B	3	2250		357	1785000		0	0	0	0	0	0	0		0		0		0		1	tri-previfem (birth control)	3					5	4	4	0	21	2
6	2	2	2	1	1	6	HWWS			4.49415	2.8537	0	0	3	2	SW	0.5	375		0.5	2500		0	0	0	0	0	0	0		0		0		0		1	tri-previfem (birth control)	3					5	4	4	0	21	2
6	2	2	2	1	1	4	ABHS			4.19312		0	0	3	2	HS	1	750					0	0	0	0	0	0	0		0		0		0		1	tri-previfem (birth control)	3					5	4	4	0	21	2
6	2	2	2	1	1	1	HTH			4.49415	2.34855	0	0	3	2	T	0.5	375		4	8000		0	0	0	0	0	0	0		0		0		0		1	tri-previfem (birth control)	3					5	4	4	0	21	2
6	2	2	2	1	1	2	NaDCC			4.49415	2.95061	0	0	3	2	N	0.5	375		1	2000		0	0	0	0	0	0	0		0		0		0		1	tri-previfem (birth control)	3					5	4	4	0	21	2
6	2	2	2	1	1	3	Stab NaOCl			4.49415	2.95061	0	0	3	2	SN	0.5	375		1	2000		0	0	0	0	0	0	0		0		0		0		1	tri-previfem (birth control)	3					5	4	4	0	21	2
6	2	2	2	1	1	7	Gen NaOCl			4.49415	3.25164	0	0	3	2	GN	0.5	375		0.5	1000		0	0	0	0	0	0	0		0		0		0		1	tri-previfem (birth control)	3					5	4	4	0	21	2
7	2	2	2	0	1	0	cleansing wash	4.86	4.91			0	0	2	1	CW							0	0	0	0	0	0	0		0		0		0		0							7	7	7	0	7	1
7	2	2	2	0	1	7	ctrl A	6.72	6.59	0		0	0	2	1	A	2.5	187500					0	0	0	0	0	0	0		0		0		0		0							7	7	7	0	7	1
7	2	2	2	0	1	6	ctrl B	6.65	6.72	2.39794	0	0	0	2	1	B	1	750		12	60000		0	0	0	0	0	0	0		0		0		0		0							7	7	7	0	7	1
7	2	2	2	0	1	5	HWWS	6.43	6.45	1.92082	0.380211	0	0	2	1	SW	3	2250		5	25000		0	0	0	0	0	0	0		0		0		0		0							7	7	7	0	7	1
7	2	2	2	0	1	8	ABHS	6.75	6.54	1.11919		0	0	2	1	HS	19	14250					0	0	0	0	0	0	0		0		0		0		0							7	7	7	0	7	1
7	2	2	2	0	1	3	HTH	6.63	6.7	2.09691	1.77815	0	0	2	1	T	2	1500		0.5	1000		0	0	0	0	0	0	0		0		0		0		0							7	7	7	0	7	1
7	2	2	2	0	1	4	NaDCC	6.53	6.57	2.69897	1.77815	0	0	2	1	N	0.5	375		0.5	1000		0	0	0	0	0	0	0		0		0		0		0							7	7	7	0	7	1
7	2	2	2	0	1	1	Stab NaOCl	5.98	6.45	2.69897	1.77815	0	0	2	1	SN	0.5	375		0.5	1000		0	0	0	0	0	0	0		0		0		0		0							7	7	7	0	7	1
7	2	2	2	0	1	2	Gen NaOCl	6.47	6.63	2.69897	1.77815	0	0	2	1	GN	0.5	375		0.5	1000		0	0	0	0	0	0	0		0		0		0		0							7	7	7	0	7	1
7	2	2	2	1	1	0	cleansing wash	4.91	5.13			0	0		1	CW							0	0	0	0	0	0	0		0		0		0		0							7	7	7	0	7	1
7	2	2	2	1	1	6	ctrl A	6.41	6.5	0		0	0		1	A	6.03	452250					0	0	0	0	0	0	0		0		0		0		0							7	7	7	0	7	1
7	2	2	2	1	1	8	ctrl B	6.75	6.78	2.78032	0	0	0		1	B	1	750		60	300000		0	0	0	0	0	0	0		0		0		0		0							7	7	7	0	7	1
7	2	2	2	1	1	5	HWWS	6.61	6.48	2.08135	0.875061	0	0		1	SW	5	3750		8	40000		0	0	0	0	0	0	0		0		0		0		0							7	7	7	0	7	1
7	2	2	2	1	1	3	ABHS	6.75	6.92	2.78032		0	0		1	HS	1	750					0	0	0	0	0	0	0		0		0		0		0							7	7	7	0	7	1
7	2	2	2	1	1	1	HTH	6.3	6.65	3.08135	1.57403	0	0		1	T	0.5	375		4	8000		0	0	0	0	0	0	0		0		0		0		0							7	7	7	0	7	1
7	2	2	2	1	1	2	NaDCC	6.8	6.94	3.08135		0	0		1	N	0.5	375					0	0	0	0	0	0	0		0		0		0		0							7	7	7	0	7	1
7	2	2	2	1	1	7	Stab NaOCl	6.75	6.68	3.08135	2.47712	0	0		1	SN	0.5	375		0.5	1000		0	0	0	0	0	0	0		0		0		0		0							7	7	7	0	7	1
7	2	2	2	1	1	4	Gen NaOCl	6.71	6.95	3.08135	1.87506	0	0		1	GN	0.5	375		2	4000		0	0	0	0	0	0	0		0		0		0		0							7	7	7	0	7	1
8	2	8	2	0	2	0	cleansing wash	4.65	4.34			0	0	3	2	CW							0	0	0	0	0	0	0		0		0		0		0							8	5	5	0	2	0
8	2	8	2	0	2	6	ctrl A	6.43	6.59	0		0	0	3	2	A							0	0	0	0	0	0	0		0		0		0		0							8	5	5	0	2	0
8	2	8	2	0	2	7	ctrl B	6.71	6.7		0	0	0	3	2	B							0	0	0	0	0	0	0		0		0		0		0							8	5	5	0	2	0
8	2	8	2	0	2	4	HWWS	6.43	6.56			0	0	3	2	SW							0	0	0	0	0	0	0		0		0		0		0							8	5	5	0	2	0
8	2	8	2	0	2	5	ABHS	6.71	6.62			0	0	3	2	HS							0	0	0	0	0	0	0		0		0		0		0							8	5	5	0	2	0
8	2	8	2	0	2	8	HTH	6.81	6.85			0	0	3	2	T							0	0	0	0	0	0	0		0		0		0		0							8	5	5	0	2	0
8	2	8	2	0	2	1	NaDCC	5.75	6.06			0	0	3	2	N							0	0	0	0	0	0	0		0		0		0		0							8	5	5	0	2	0
8	2	8	2	0	2	2	Stab NaOCl	5.82	6.58			0	0	3	2	SN							0	0	0	0	0	0	0		0		0		0		0							8	5	5	0	2	0
8	2	8	2	0	2	3	Gen NaOCl	6.46	6.56			0	0	3	2	GN							0	0	0	0	0	0	0		0		0		0		0							8	5	5	0	2	0
8	2	8	2	1	2	0	cleansing wash					0	0	3	2	CW							0	0	0	0	0	0	0		0		0		0		0							8	5	5	0	2	0
8	2	8	2	1	2	7	ctrl A			0		0	0	3	2	A	592	44400000					0	0	0	0	0	0	0		0		0		0		0							8	5	5	0	2	0
8	2	8	2	1	2	5	ctrl B			4.77232	0	0	0	3	2	B	1	750		33	165000		0	0	0	0	0	0	0		0		0		0		0							8	5	5	0	2	0
8	2	8	2	1	2	4	HWWS			5.07335	1.81954	0	0	3	2	SW	0.5	375		0.5	2500		0	0	0	0	0	0	0		0		0		0		0							8	5	5	0	2	0
8	2	8	2	1	2	8	ABHS			4.2952		0	0	3	2	HS	3	2250					0	0	0	0	0	0	0		0		0		0		0							8	5	5	0	2	0
8	2	8	2	1	2	3	HTH			5.07335	0.39794	0	0	3	2	T	0.5	375		33	66000		0	0	0	0	0	0	0		0		0		0		0							8	5	5	0	2	0
8	2	8	2	1	2	1	NaDCC			4.77232	1.61542	0	0	3	2	N	1	750		2	4000		0	0	0	0	0	0	0		0		0		0		0							8	5	5	0	2	0
8	2	8	2	1	2	6	Stab NaOCl			3.37438	2.21748	0	0	3	2	SN	25	18750		0.5	1000		0	0	0	0	0	0	0		0		0		0		0							8	5	5	0	2	0
8	2	8	2	1	2	2	Gen NaOCl			5.07335	2.21748	0	0	3	2	GN	0.5	375		0.5	1000		0	0	0	0	0	0	0		0		0		0		0							8	5	5	0	2	0
9	2	6	2	0	2	0	cleansing wash	5.02	5.63			0	0	4	2	CW							0	0	0	0	0	0	0		0		0		0		0							6	6	6	0	7	1
9	2	6	2	0	2	4	ctrl A	6.78	6.48	0		0	0	4	2	A	1	75000					0	0	0	0	0	0	0		0		0		0		0							6	6	6	0	7	1
9	2	6	2	0	2	6	ctrl B	6.74	7.14	1.09691	0	0	0	4	2	B	8	6000		9	45000		0	0	0	0	0	0	0		0		0		0		0							6	6	6	0	7	1
9	2	6	2	0	2	5	HWWS	6.87	6.68	1.69897	1.25527	0	0	4	2	SW	2	1500		0.5	2500		0	0	0	0	0	0	0		0		0		0		0							6	6	6	0	7	1
9	2	6	2	0	2	2	ABHS	6.69	7.31	1.69897		0	0	4	2	HS	2	1500					0	0	0	0	0	0	0		0		0		0		0							6	6	6	0	7	1
9	2	6	2	0	2	3	HTH	6.63	6.99	2.30103	1.05115	0	0	4	2	T	0.5	375		2	4000		0	0	0	0	0	0	0		0		0		0		0							6	6	6	0	7	1
9	2	6	2	0	2	8	NaDCC	7.09	6.9	2.30103	1.65321	0	0	4	2	N	0.5	375		0.5	1000		0	0	0	0	0	0	0		0		0		0		0							6	6	6	0	7	1
9	2	6	2	0	2	7	Stab NaOCl	7.15	6.72	2.30103	1.05115	0	0	4	2	SN	0.5	375		2	4000		0	0	0	0	0	0	0		0		0		0		0							6	6	6	0	7	1
9	2	6	2	0	2	1	Gen NaOCl	6.12	6.41	2.30103	1.65321	0	0	4	2	GN	0.5	375		0.5	1000		0	0	0	0	0	0	0		0		0		0		0							6	6	6	0	7	1
9	2	6	2	1	1	0	cleansing wash	5.34	5.89			0	0	3	2	CW							0	0	0	0	0	0	0		0		0		0		0							6	6	6	0	7	1
9	2	6	2	1	1	2	ctrl A	6.7	6.8	0		0	0	3	2	A	230	17250000					0	0	0	0	0	0	0		0		0		0		0							6	6	6	0	7	1
9	2	6	2	1	1	5	ctrl B	6.34	6.7	4.0607	0	0	0	3	2	B	2	1500		58	290000		0	0	0	0	0	0	0		0		0		0		0							6	6	6	0	7	1
9	2	6	2	1	1	4	HWWS	6.55	6.68	4.66276	0.91833	0	0	3	2	SW	0.5	375		7	35000		0	0	0	0	0	0	0		0		0		0		0							6	6	6	0	7	1
9	2	6	2	1	1	7	ABHS	6.56	6.6	3.88461		0	0	3	2	HS	3	2250					0	0	0	0	0	0	0		0		0		0		0							6	6	6	0	7	1
9	2	6	2	1	1	8	HTH	6.64	6.33	4.66276	0.860338	0	0	3	2	T	0.5	375		20	40000		0	0	0	0	0	0	0		0		0		0		0							6	6	6	0	7	1
9	2	6	2	1	1	3	NaDCC	6.86	6.93	4.66276	1.38322	0	0	3	2	N	0.5	375		6	12000		0	0	0	0	0	0	0		0		0		0		0							6	6	6	0	7	1
9	2	6	2	1	1	1	Stab NaOCl	6.3	6.68	4.66276	2.16137	0	0	3	2	SN	0.5	375		1	2000		0	0	0	0	0	0	0		0		0		0		0							6	6	6	0	7	1
9	2	6	2	1	1	6	Gen NaOCl	6.87	6.63	4.66276	2.16137	0	0	3	2	GN	0.5	375		1	2000		0	0	0	0	0	0	0		0		0		0		0							6	6	6	0	7	1
10	2	2	2	0	2	0	cleansing wash	5.37	4.88			0	0	2	2	CW							0	0	0	0	0	0	0		0		0		0		1	birth control	3					5	6	6	0	9	0
10	2	2	2	0	2	6	ctrl A	6.33	5.97	0		0	0	2	2	A	3.5	262500					0	0	0	0	0	0	0		0		0		0		1	birth control	3					5	6	6	0	9	0
10	2	2	2	0	2	7	ctrl B	6.42	6.1	2.24304	0	0	0	2	2	B	2	1500		48	240000		0	0	0	0	0	0	0		0		0		0		1	birth control	3					5	6	6	0	9	0
10	2	2	2	0	2	4	HWWS	6.08	5.91	2.24304	1.98227	0	0	2	2	SW	2	1500		0.5	2500		0	0	0	0	0	0	0		0		0		0		1	birth control	3					5	6	6	0	9	0
10	2	2	2	0	2	5	ABHS	6.41	6.15	2.24304		0	0	2	2	HS	2	1500					0	0	0	0	0	0	0		0		0		0		1	birth control	3					5	6	6	0	9	0
10	2	2	2	0	2	2	HTH	6.07	5.82	2.06695	2.38021	0	0	2	2	T	3	2250		0.5	1000		0	0	0	0	0	0	0		0		0		0		1	birth control	3					5	6	6	0	9	0
10	2	2	2	0	2	1	NaDCC	5.99	5.8	2.8451	2.38021	0	0	2	2	N	0.5	375		0.5	1000		0	0	0	0	0	0	0		0		0		0		1	birth control	3					5	6	6	0	9	0
10	2	2	2	0	2	8	Stab NaOCl	6.31	6.05	2.8451	2.38021	0	0	2	2	SN	0.5	375		0.5	1000		0	0	0	0	0	0	0		0		0		0		1	birth control	3					5	6	6	0	9	0
10	2	2	2	0	2	3	Gen NaOCl	6.09	6.87	2.8451	2.38021	0	0	2	2	GN	0.5	375		0.5	1000		0	0	0	0	0	0	0		0		0		0		1	birth control	3					5	6	6	0	9	0
10	2	2	2	1	2	0	cleansing wash	5.18	4.65			0	0	2	2	CW							0	0	0	0	0	0	0		0		0		0		1	birth control	3					5	6	6	0	9	0
10	2	2	2	1	2	5	ctrl A	6.48	6.56	0		0	0	2	2	A	6.34	475500					0	0	0	0	0	0	0		0		0		0		1	birth control	3					5	6	6	0	9	0
10	2	2	2	1	2	7	ctrl B	6.55	6.7	2.80209	0	0	0	2	2	B	1	750		52	260000		0	0	0	0	0	0	0		0		0		0		1	birth control	3					5	6	6	0	9	0
10	2	2	2	1	2	3	HWWS	6.31	6.37	3.10312	0.674611	0	0	2	2	SW	0.5	375		11	55000		0	0	0	0	0	0	0		0		0		0		1	birth control	3					5	6	6	0	9	0
10	2	2	2	1	2	4	ABHS	6.3	6.5	2.80209		0	0	2	2	HS	1	750					0	0	0	0	0	0	0		0		0		0		1	birth control	3					5	6	6	0	9	0
10	2	2	2	1	2	2	HTH	6.26	6.32	3.10312	0.83519	0	0	2	2	T	0.5	375		19	38000		0	0	0	0	0	0	0		0		0		0		1	birth control	3					5	6	6	0	9	0
10	2	2	2	1	2	8	NaDCC	6.52	6.62	2.50106	1.81291	0	0	2	2	N	2	1500		2	4000		0	0	0	0	0	0	0		0		0		0		1	birth control	3					5	6	6	0	9	0
10	2	2	2	1	2	6	Stab NaOCl	6.4	6.48	1.899	1.81291	0	0	2	2	SN	8	6000		2	4000		0	0	0	0	0	0	0		0		0		0		1	birth control	3					5	6	6	0	9	0
10	2	2	2	1	2	1	Gen NaOCl	5.77	6.03	2.80209	1.63682	0	0	2	2	GN	1	750		3	6000		0	0	0	0	0	0	0		0		0		0		1	birth control	3					5	6	6	0	9	0
11	1	2	2	0	2	0	cleansing wash	5.35	5.75			0	0	2	2	CW							0	0	0		0	0	0		0		0		0		0							5	5	5	0	14	1
11	1	2	2	0	2	3	ctrl A	6.45	6.61	0		0	0	2	2	A							0	0	0		0	0	0		0		0		0		0							5	5	5	0	14	1
11	1	2	2	0	2	6	ctrl B	6.91	6.78		0	0	0	2	2	B							0	0	0		0	0	0		0		0		0		0							5	5	5	0	14	1
11	1	2	2	0	2	4	HWWS	6.56	6.63			0	0	2	2	SW							0	0	0		0	0	0		0		0		0		0							5	5	5	0	14	1
11	1	2	2	0	2	1	ABHS	6.39	6.45			0	0	2	2	HS							0	0	0		0	0	0		0		0		0		0							5	5	5	0	14	1
11	1	2	2	0	2	8	HTH	6.89	6.82			0	0	2	2	T							0	0	0		0	0	0		0		0		0		0							5	5	5	0	14	1
11	1	2	2	0	2	2	NaDCC	6.43	6.6			0	0	2	2	N							0	0	0		0	0	0		0		0		0		0							5	5	5	0	14	1
11	1	2	2	0	2	5	Stab NaOCl	6.58	6.65			0	0	2	2	SN							0	0	0		0	0	0		0		0		0		0							5	5	5	0	14	1
11	1	2	2	0	2	7	Gen NaOCl	6.65	6.88			0	0	2	2	GN							0	0	0		0	0	0		0		0		0		0							5	5	5	0	14	1
11	1	2	2	1	1	0	cleansing wash	5.08				0	0	2	2	CW							0	0	0		0	0	0		0		0		0		0							5	5	5	0	14	1
11	1	2	2	1	1	4	ctrl A			0		0	0	2	2	A	57	4275000					0	0	0		0	0	0		0		0		0		0							5	5	5	0	14	1
11	1	2	2	1	1	5	ctrl B			4.0569	0	0	0	2	2	B	0.5	375		306	1530000		0	0	0		0	0	0		0		0		0		0							5	5	5	0	14	1
11	1	2	2	1	1	3	HWWS			4.0569	2.78675	0	0	2	2	SW	0.5	375		0.5	2500		0	0	0		0	0	0		0		0		0		0							5	5	5	0	14	1
11	1	2	2	1	1	2	ABHS			3.27875		0	0	2	2	HS	3	2250					0	0	0		0	0	0		0		0		0		0							5	5	5	0	14	1
11	1	2	2	1	1	1	HTH			3.45484	2.18469	0	0	2	2	T	2	1500		5	10000		0	0	0		0	0	0		0		0		0		0							5	5	5	0	14	1
11	1	2	2	1	1	6	NaDCC			4.0569	3.18469	0	0	2	2	N	0.5	375		0.5	1000		0	0	0		0	0	0		0		0		0		0							5	5	5	0	14	1
11	1	2	2	1	1	8	Stab NaOCl			4.0569	2.40654	0	0	2	2	SN	0.5	375		3	6000		0	0	0		0	0	0		0		0		0		0							5	5	5	0	14	1
11	1	2	2	1	1	7	Gen NaOCl			4.0569	3.18469	0	0	2	2	GN	0.5	375		0.5	1000		0	0	0		0	0	0		0		0		0		0							5	5	5	0	14	1
12	2	6	2	0	1	0	cleansing wash	4.45	4.7			0	0	2	2	CW							0	0	0	0	0	0	1	0	0		1	0	0		1	Sprintec	3					6	5	5	0	1	0
12	2	6	2	0	1	2	ctrl A	5.98	6.01	0		0	0	2	2	A							0	0	0	0	0	0	1	0	0		1	0	0		1	Sprintec	3					6	5	5	0	1	0
12	2	6	2	0	1	8	ctrl B	6.59	6.59		0	0	0	2	2	B							0	0	0	0	0	0	1	0	0		1	0	0		1	Sprintec	3					6	5	5	0	1	0
12	2	6	2	0	1	4	HWWS	6.01	6.31			0	0	2	2	SW							0	0	0	0	0	0	1	0	0		1	0	0		1	Sprintec	3					6	5	5	0	1	0
12	2	6	2	0	1	7	ABHS	6.67	6.5			0	0	2	2	HS							0	0	0	0	0	0	1	0	0		1	0	0		1	Sprintec	3					6	5	5	0	1	0
12	2	6	2	0	1	1	HTH	5.1	5.26			0	0	2	2	T							0	0	0	0	0	0	1	0	0		1	0	0		1	Sprintec	3					6	5	5	0	1	0
12	2	6	2	0	1	5	NaDCC	6.62	6.36			0	0	2	2	N							0	0	0	0	0	0	1	0	0		1	0	0		1	Sprintec	3					6	5	5	0	1	0
12	2	6	2	0	1	3	Stab NaOCl	6.49	5.54			0	0	2	2	SN							0	0	0	0	0	0	1	0	0		1	0	0		1	Sprintec	3					6	5	5	0	1	0
12	2	6	2	0	1	6	Gen NaOCl	6.59	6.18			0	0	2	2	GN							0	0	0	0	0	0	1	0	0		1	0	0		1	Sprintec	3					6	5	5	0	1	0
12	2	6	2	1	1	0	cleansing wash					0	0	2	2	CW							0	0	0	0	0	0	1	0	0		1	0	0		1	Sprintec	3					6	5	5	0	1	0
12	2	6	2	1	1	6	ctrl A			0		0	0	2	2	A	230	17250000					0	0	0	0	0	0	1	0	0		1	0	0		1	Sprintec	3					6	5	5	0	1	0
12	2	6	2	1	1	5	ctrl B			4.0607	0	0	0	2	2	B	2	1500		0.5	2500		0	0	0	0	0	0	1	0	0		1	0	0		1	Sprintec	3					6	5	5	0	1	0
12	2	6	2	1	1	4	HWWS			4.66276	0	0	0	2	2	SW	0.5	375		0.5	2500		0	0	0	0	0	0	1	0	0		1	0	0		1	Sprintec	3					6	5	5	0	1	0
12	2	6	2	1	1	3	ABHS			2.35741		0	0	2	2	HS	101	75750					0	0	0	0	0	0	1	0	0		1	0	0		1	Sprintec	3					6	5	5	0	1	0
12	2	6	2	1	1	8	HTH			4.66276	-0.20412	0	0	2	2	T	0.5	375		2	4000		0	0	0	0	0	0	1	0	0		1	0	0		1	Sprintec	3					6	5	5	0	1	0
12	2	6	2	1	1	7	NaDCC			4.66276	0.39794	0	0	2	2	N	0.5	375		0.5	1000		0	0	0	0	0	0	1	0	0		1	0	0		1	Sprintec	3					6	5	5	0	1	0
12	2	6	2	1	1	1	Stab NaOCl			4.0607	0.39794	0	0	2	2	SN	2	1500		0.5	1000		0	0	0	0	0	0	1	0	0		1	0	0		1	Sprintec	3					6	5	5	0	1	0
12	2	6	2	1	1	2	Gen NaOCl			4.66276	0.39794	0	0	2	2	GN	0.5	375		0.5	1000		0	0	0	0	0	0	1	0	0		1	0	0		1	Sprintec	3					6	5	5	0	1	0
13	2	2	2	0	2	0	cleansing wash	4.71	4.5			0	0	4	2	CW							0	0	0	0	0	0	0		0		0		0		0							7	8	8	0	1	1
13	2	2	2	0	2	7	ctrl A	6.57	6.86	0		0	0	4	2	A	422	31650000					0	0	0	0	0	0	0		0		0		0		0							7	8	8	0	1	1
13	2	2	2	0	2	3	ctrl B	6.48	6.5	4.62531	0	0	0	4	2	B	1	750		7	35000		0	0	0	0	0	0	0		0		0		0		0							7	8	8	0	1	1
13	2	2	2	0	2	8	HWWS	6.73	6.76	4.32428	0.367977	0	0	4	2	SW	2	1500		3	15000		0	0	0	0	0	0	0		0		0		0		0							7	8	8	0	1	1
13	2	2	2	0	2	5	ABHS	6.18	6.57	4.62531		0	0	4	2	HS	1	750					0	0	0	0	0	0	0		0		0		0		0							7	8	8	0	1	1
13	2	2	2	0	2	4	HTH	6.54	6.57	4.92634	1.54407	0	0	4	2	T	0.5	375		0.5	1000		0	0	0	0	0	0	0		0		0		0		0							7	8	8	0	1	1
13	2	2	2	0	2	6	NaDCC	6.46	6.84	4.92634	1.54407	0	0	4	2	N	0.5	375		0.5	1000		0	0	0	0	0	0	0		0		0		0		0							7	8	8	0	1	1
13	2	2	2	0	2	2	Stab NaOCl	5.99	6.3	4.92634	0.942008	0	0	4	2	SN	0.5	375		2	4000		0	0	0	0	0	0	0		0		0		0		0							7	8	8	0	1	1
13	2	2	2	0	2	1	Gen NaOCl	5.79	5.88	4.92634	0.765917	0	0	4	2	GN	0.5	375		3	6000		0	0	0	0	0	0	0		0		0		0		0							7	8	8	0	1	1
13	2	2	2	1	1	0	cleansing wash	5.04	5.07			0	0	4	2	CW							0	0	0	0	0	0	0		0		0		0		0							7	8	8	0	1	1
13	2	2	2	1	1	1	ctrl A	6.25	6.68	0		0	0	4	2	A	1.63	122250					0	0	0	0	0	0	0		0		0		0		0							7	8	8	0	1	1
13	2	2	2	1	1	7	ctrl B	6.69	6.65	2.51322	0	0	0	4	2	B	0.5	375		1000	5000000	TNTC	0	0	0	0	0	0	0		0		0		0		0							7	8	8	0	1	1
13	2	2	2	1	1	4	HWWS	6.04	6.81	2.51322	3.30103	0	0	4	2	SW	0.5	375		0.5	2500		0	0	0	0	0	0	0		0		0		0		0							7	8	8	0	1	1
13	2	2	2	1	1	3	ABHS	6.47	6.53	0.108384		0	0	4	2	HS	127	95250					0	0	0	0	0	0	0		0		0		0		0							7	8	8	0	1	1
13	2	2	2	1	1	5	HTH	6.66	6.88	1.73507	1.45346	0	0	4	2	T	3	2250		88	176000		0	0	0	0	0	0	0		0		0		0		0							7	8	8	0	1	1
13	2	2	2	1	1	8	NaDCC	6.7	6.63	2.51322	3.69897	0	0	4	2	N	0.5	375		0.5	1000		0	0	0	0	0	0	0		0		0		0		0							7	8	8	0	1	1
13	2	2	2	1	1	2	Stab NaOCl	6.44	6.42	0.0568516	1.08619	0	0	4	2	SN	143	107250		205	410000		0	0	0	0	0	0	0		0		0		0		0							7	8	8	0	1	1
13	2	2	2	1	1	6	Gen NaOCl	6.63	6.49	-0.147648	1.52288	0	0	4	2	GN	229	171750		75	150000		0	0	0	0	0	0	0		0		0		0		0							7	8	8	0	1	1
14	2	4	2	1	2	0	cleansing wash	5.43	5.56			0	0	3	2	CW							0	0	0	0	0	0	1	0	0		1	0	0		0							6	7	7	0	5	0
14	2	4	2	1	2	7	ctrl A	6.67	6.7	0		0	0	3	2	A	768	57600000					0	0	0	0	0	0	1	0	0		1	0	0		0							6	7	7	0	5	0
14	2	4	2	1	2	1	ctrl B	6.32	6.59	5.18639	0	0	0	3	2	B	0.5	375		25	125000		0	0	0	0	0	0	1	0	0		1	0	0		0							6	7	7	0	5	0
14	2	4	2	1	2	6	HWWS	6.77	6.88	5.18639	0.920819	0	0	3	2	SW	0.5	375		3	15000		0	0	0	0	0	0	1	0	0		1	0	0		0							6	7	7	0	5	0
14	2	4	2	1	2	4	ABHS	6.69	6.89	4.88536		0	0	3	2	HS	1	750					0	0	0	0	0	0	1	0	0		1	0	0		0							6	7	7	0	5	0
14	2	4	2	1	2	5	HTH	6.31	6.4	4.58433	0.649752	0	0	3	2	T	2	1500		14	28000		0	0	0	0	0	0	1	0	0		1	0	0		0							6	7	7	0	5	0
14	2	4	2	1	2	3	NaDCC	6.66	6.87	3.77142	1.31876	0	0	3	2	N	13	9750		3	6000		0	0	0	0	0	0	1	0	0		1	0	0		0							6	7	7	0	5	0
14	2	4	2	1	2	8	Stab NaOCl	6.8	6.22	2.23798	1.19382	0	0	3	2	SN	444	333000		4	8000		0	0	0	0	0	0	1	0	0		1	0	0		0							6	7	7	0	5	0
14	2	4	2	1	2	2	Gen NaOCl	6.86	6.83	5.18639	1.49485	0	0	3	2	GN	0.5	375		2	4000		0	0	0	0	0	0	1	0	0		1	0	0		0							6	7	7	0	5	0
15	2	8	2	0	2	0	cleansing wash	5.24	5.76			0	0	4	1	CW							0	0	0	0	0	0	1	0	0		0		0		0							9	9	9	0	5	0
15	2	8	2	0	2	1	ctrl A	6.5	6.49	0		0	0	4	1	A	1	75000					0	0	0	0	0	0	1	0	0		0		0		0							9	9	9	0	5	0
15	2	8	2	0	2	3	ctrl B	6.81	6.8	1.52288	0	0	0	4	1	B	3	2250		13	65000		0	0	0	0	0	0	1	0	0		0		0		0							9	9	9	0	5	0
15	2	8	2	0	2	2	HWWS	6.87	6.74	1.22185	1.41497	0	0	4	1	SW	6	4500		0.5	2500		0	0	0	0	0	0	1	0	0		0		0		0							9	9	9	0	5	0
15	2	8	2	0	2	7	ABHS	6.92	6.76	2.30103		0	0	4	1	HS	0.5	375					0	0	0	0	0	0	1	0	0		0		0		0							9	9	9	0	5	0
15	2	8	2	0	2	4	HTH	6.74	6.64	2.30103	1.51188	0	0	4	1	T	0.5	375		1	2000		0	0	0	0	0	0	1	0	0		0		0		0							9	9	9	0	5	0
15	2	8	2	0	2	6	NaDCC	7.02	6.84	2	1.81291	0	0	4	1	N	1	750		0.5	1000		0	0	0	0	0	0	1	0	0		0		0		0							9	9	9	0	5	0
15	2	8	2	0	2	8	Stab NaOCl	6.78	6.84	2.30103	1.81291	0	0	4	1	SN	0.5	375		0.5	1000		0	0	0	0	0	0	1	0	0		0		0		0							9	9	9	0	5	0
15	2	8	2	0	2	5	Gen NaOCl	6.8	6.45	2	1.81291	0	0	4	1	GN	1	750		0.5	1000		0	0	0	0	0	0	1	0	0		0		0		0							9	9	9	0	5	0
15	2	8	2	1	2	0	cleansing wash					0	0	4	1	CW							0	0	0	0	0	0	1	0	0		0		0		0							9	9	9	0	5	0
15	2	8	2	1	2	6	ctrl A			0		0	0	4	1	A	161	12075000					0	0	0	0	0	0	1	0	0		0		0		0							9	9	9	0	5	0
15	2	8	2	1	2	8	ctrl B			4.50786	0	0	0	4	1	B	0.5	375		0.5	2500		0	0	0	0	0	0	1	0	0		0		0		0							9	9	9	0	5	0
15	2	8	2	1	2	5	HWWS			4.50786	0	0	0	4	1	SW	0.5	375		0.5	2500		0	0	0	0	0	0	1	0	0		0		0		0							9	9	9	0	5	0
15	2	8	2	1	2	1	ABHS			4.20683		0	0	4	1	HS	1	750					0	0	0	0	0	0	1	0	0		0		0		0							9	9	9	0	5	0
15	2	8	2	1	2	4	HTH			4.50786	-2.24944	0	0	4	1	T	0.5	375		222	444000		0	0	0	0	0	0	1	0	0		0		0		0							9	9	9	0	5	0
15	2	8	2	1	2	7	NaDCC			4.50786	0.39794	0	0	4	1	N	0.5	375		0.5	1000		0	0	0	0	0	0	1	0	0		0		0		0							9	9	9	0	5	0
15	2	8	2	1	2	3	Stab NaOCl			4.50786	0.39794	0	0	4	1	SN	0.5	375		0.5	1000		0	0	0	0	0	0	1	0	0		0		0		0							9	9	9	0	5	0
15	2	8	2	1	2	2	Gen NaOCl			4.50786	0.09691	0	0	4	1	GN	0.5	375		1	2000		0	0	0	0	0	0	1	0	0		0		0		0							9	9	9	0	5	0
16	1	4	2	0	1	0	cleansing wash	4.46	4.28			0	0	2	2	CW							0	0	0		0	0	1	0	1	1	0		0		0							7	7	7	0	0	1
16	1	4	2	0	1	2	ctrl A	4.96	4.7	0		0	0	2	2	A	7	525000					0	0	0		0	0	1	0	1	1	0		0		0							7	7	7	0	0	1
16	1	4	2	0	1	1	ctrl B	4.88	4.55	2.8451	0	0	0	2	2	B	1	750		1000	5000000	TNTC	0	0	0		0	0	1	0	1	1	0		0		0							7	7	7	0	0	1
16	1	4	2	0	1	8	HWWS	6.05	5.81	2.54407	3	0	0	2	2	SW	2	1500		1	5000		0	0	0		0	0	1	0	1	1	0		0		0							7	7	7	0	0	1
16	1	4	2	0	1	7	ABHS	6.07	5.84	3.14613		0	0	2	2	HS	0.5	375					0	0	0		0	0	1	0	1	1	0		0		0							7	7	7	0	0	1
16	1	4	2	0	1	5	HTH	5.65	5.42	3.14613	2.79588	0	0	2	2	T	0.5	375		4	8000		0	0	0		0	0	1	0	1	1	0		0		0							7	7	7	0	0	1
16	1	4	2	0	1	6	NaDCC	6.03	5.55	2.36798	3.69897	0	0	2	2	N	3	2250		0.5	1000		0	0	0		0	0	1	0	1	1	0		0		0							7	7	7	0	0	1
16	1	4	2	0	1	4	Stab NaOCl	5.67	5.46	3.14613	3.69897	0	0	2	2	SN	0.5	375		0.5	1000		0	0	0		0	0	1	0	1	1	0		0		0							7	7	7	0	0	1
16	1	4	2	0	1	3	Gen NaOCl	5.74	5.23	3.14613	2.39794	0	0	2	2	GN	0.5	375		10	20000		0	0	0		0	0	1	0	1	1	0		0		0							7	7	7	0	0	1
16	1	4	2	1	1	0	cleansing wash	4.45	4.3			0		2	2	CW							0	0	0		0	0	1	0	1	1	0		0		0							7	7	7	0	0	1
16	1	4	2	1	1	1	ctrl A	4.97	4.66	0		0		2	2	A	2.555	191625					0	0	0		0	0	1	0	1	1	0		0		0							7	7	7	0	0	1
16	1	4	2	1	1	4	ctrl B	6.36	6.09	2.10636	0	0		2	2	B	2	1500		776	3880000		0	0	0		0	0	1	0	1	1	0		0		0							7	7	7	0	0	1
16	1	4	2	1	1	2	HWWS	5.65	5.45	2.70842	3.19089	0		2	2	SW	0.5	375		0.5	2500		0	0	0		0	0	1	0	1	1	0		0		0							7	7	7	0	0	1
16	1	4	2	1	1	6	ABHS	6	5.96	0.763938		0		2	2	HS	44	33000					0	0	0		0	0	1	0	1	1	0		0		0							7	7	7	0	0	1
16	1	4	2	1	1	8	HTH	6.59	6.6	1.93027	2.98677	0		2	2	T	3	2250		2	4000		0	0	0		0	0	1	0	1	1	0		0		0							7	7	7	0	0	1
16	1	4	2	1	1	7	NaDCC	6.12	6.29	2.70842	3.58883	0		2	2	N	0.5	375		0.5	1000		0	0	0		0	0	1	0	1	1	0		0		0							7	7	7	0	0	1
16	1	4	2	1	1	3	Stab NaOCl	6.15	5.87	0.556133	0.918586	0		2	2	SN	71	53250		234	468000		0	0	0		0	0	1	0	1	1	0		0		0							7	7	7	0	0	1
16	1	4	2	1	1	5	Gen NaOCl	6.12	6	0.179504	0.896867	0		2	2	GN	169	126750		246	492000		0	0	0		0	0	1	0	1	1	0		0		0							7	7	7	0	0	1
17	2	4	2	0	2	0	cleansing wash	5.32	5.12			0	0	3	2	CW							0	0	0	0	0	0	0		0		0		0		0							7	7	7	0	5	2
17	2	4	2	0	2	8	ctrl A	6.85	6.86	0		0	0	3	2	A	0.5	37500					0	0	0	0	0	0	0		0		0		0		0							7	7	7	0	5	2
17	2	4	2	0	2	1	ctrl B	6.43	6.28	2	0	0	0	3	2	B	0.5	375		24	120000		0	0	0	0	0	0	0		0		0		0		0							7	7	7	0	5	2
17	2	4	2	0	2	3	HWWS	6.48	6.52	1.39794	0.90309	0	0	3	2	SW	2	1500		3	15000		0	0	0	0	0	0	0		0		0		0		0							7	7	7	0	5	2
17	2	4	2	0	2	5	ABHS	6.72	6.75	-1.12581		0	0	3	2	HS	668	501000					0	0	0	0	0	0	0		0		0		0		0							7	7	7	0	5	2
17	2	4	2	0	2	7	HTH	6.74	6.79	1.69897	2.07918	0	0	3	2	T	1	750		0.5	1000		0	0	0	0	0	0	0		0		0		0		0							7	7	7	0	5	2
17	2	4	2	0	2	2	NaDCC	6.49	6.56	1.69897		0	0	3	2	N	1	750					0	0	0	0	0	0	0		0		0		0		0							7	7	7	0	5	2
17	2	4	2	0	2	6	Stab NaOCl	6.73	6.66	2	2.07918	0	0	3	2	SN	0.5	375		0.5	1000		0	0	0	0	0	0	0		0		0		0		0							7	7	7	0	5	2
17	2	4	2	0	2	4	Gen NaOCl	6.62	6.64	1.69897	2.07918	0	0	3	2	GN	1	750		0.5	1000		0	0	0	0	0	0	0		0		0		0		0							7	7	7	0	5	2
17	2	4	2	1	2	0	cleansing wash	5.58	5.74			0		3	2	CW							0	0	0	0	0	0	0		0		0		0		0							7	7	7	0	5	2
17	2	4	2	1	2	6	ctrl A	6.72	6.65	0		0		3	2	A	1000	75000000					0	0	0	0	0	0	0		0		0		0		0							7	7	7	0	5	2
17	2	4	2	1	2	2	ctrl B	6.64	6.76	5	0	0		3	2	B	1	750		268	1340000		0	0	0	0	0	0	0		0		0		0		0							7	7	7	0	5	2
17	2	4	2	1	2	8	HWWS	6.87	6.91	4.1549	2.1271	0		3	2	SW	7	5250		2	10000		0	0	0	0	0	0	0		0		0		0		0							7	7	7	0	5	2
17	2	4	2	1	2	7	ABHS	6.77	6.82	2.93554		0		3	2	HS	116	87000					0	0	0	0	0	0	0		0		0		0		0							7	7	7	0	5	2
17	2	4	2	1	2	4	HTH	6.9	7.01	4.69897	1.39471	0		3	2	T	2	1500		27	54000		0	0	0	0	0	0	0		0		0		0		0							7	7	7	0	5	2
17	2	4	2	1	2	5	NaDCC	6.86	6.68	5.30103	2.34895	0		3	2	N	0.5	375		3	6000		0	0	0	0	0	0	0		0		0		0		0							7	7	7	0	5	2
17	2	4	2	1	2	3	Stab NaOCl	6.88	6.97	5.30103	2.82607	0		3	2	SN	0.5	375		1	2000		0	0	0	0	0	0	0		0		0		0		0							7	7	7	0	5	2
17	2	4	2	1	2	1	Gen NaOCl	6.33	6.46	5	2.04792	0		3	2	GN	1	750		6	12000		0	0	0	0	0	0	0		0		0		0		0							7	7	7	0	5	2
18	1	4	2	0	2	0	cleansing wash	5.2	5.16			0	0	1	2	CW							0	0	0		0	0	1	0	0		0		0		0							7	7	5	0	0	0
18	1	4	2	0	2	4	ctrl A	6.36	6.54	0		0	0	1	2	A	312.5	23437500					0	0	0		0	0	1	0	0		0		0		0							7	7	5	0	0	0
18	1	4	2	0	2	7	ctrl B	6.59	6.56	4.01773	0	0	0	1	2	B	3	2250		5	25000		0	0	0		0	0	1	0	0		0		0		0							7	7	5	0	0	0
18	1	4	2	0	2	8	HWWS	6.67	6.58	4.19382	0	0	0	1	2	SW	2	1500		5	25000		0	0	0		0	0	1	0	0		0		0		0							7	7	5	0	0	0
18	1	4	2	0	2	2	ABHS	6.12	6.09	4.79588		0	0	1	2	HS	0.5	375					0	0	0		0	0	1	0	0		0		0		0							7	7	5	0	0	0
18	1	4	2	0	2	6	HTH	6.46	6.45	4.79588	0.619789	0	0	1	2	T	0.5	375		3	6000		0	0	0		0	0	1	0	0		0		0		0							7	7	5	0	0	0
18	1	4	2	0	2	5	NaDCC	6.46	6.57	4.79588	0.79588	0	0	1	2	N	0.5	375		2	4000		0	0	0		0	0	1	0	0		0		0		0							7	7	5	0	0	0
18	1	4	2	0	2	3	Stab NaOCl	6.18	6.23	4.79588	1.39794	0	0	1	2	SN	0.5	375		0.5	1000		0	0	0		0	0	1	0	0		0		0		0							7	7	5	0	0	0
18	1	4	2	0	2	1	Gen NaOCl	5.76	5.94	4.79588	1.39794	0	0	1	2	GN	0.5	375		0.5	1000		0	0	0		0	0	1	0	0		0		0		0							7	7	5	0	0	0
18	1	4	2	1	1	0	cleansing wash	5.32	5.57			0	0	1	2	CW							0	0	0		0	0	1	0	0		0		0		0							7	7	5	0	0	0
18	1	4	2	1	1	4	ctrl A	6.59	6.63	0		0	0	1	2	A	1.18	88500					0	0	0		0	0	1	0	0		0		0		0							7	7	5	0	0	0
18	1	4	2	1	1	5	ctrl B	6.6	6.49	2.37291	0	0	0	1	2	B	0.5	375		2	10000		0	0	0		0	0	1	0	0		0		0		0							7	7	5	0	0	0
18	1	4	2	1	1	8	HWWS	6.4	6.24	2.37291	0.60206	0	0	1	2	SW	0.5	375		0.5	2500		0	0	0		0	0	1	0	0		0		0		0							7	7	5	0	0	0
18	1	4	2	1	1	2	ABHS	6.12	6.25	2.37291		0	0	1	2	HS	0.5	375					0	0	0		0	0	1	0	0		0		0		0							7	7	5	0	0	0
18	1	4	2	1	1	1	HTH	5.81	6.12	2.37291	1	0	0	1	2	T	0.5	375		0.5	1000		0	0	0		0	0	1	0	0		0		0		0							7	7	5	0	0	0
18	1	4	2	1	1	7	NaDCC	6.71	6.51	2.37291	1	0	0	1	2	N	0.5	375		0.5	1000		0	0	0		0	0	1	0	0		0		0		0							7	7	5	0	0	0
18	1	4	2	1	1	3	Stab NaOCl	6.43	6.41	0.372912	-1.63144	0	0	1	2	SN	50	37500		214	428000		0	0	0		0	0	1	0	0		0		0		0							7	7	5	0	0	0
18	1	4	2	1	1	6	Gen NaOCl	6.41	6.45	-0.0954353	-1.69373	0	0	1	2	GN	147	110250		247	494000		0	0	0		0	0	1	0	0		0		0		0							7	7	5	0	0	0
[truncated: 9 more columns]
